# Supplementary material for: Structural, Physicochemical, and Functional Properties of Electrolyzed Cassava Starch
Source: Int J Food Sci. 2019 Apr 18;2019:9290627. doi: 10.1155/2019/9290627 (PMC6525864; doi:10.1155/2019/9290627)
Supplement: Supplementary Materials — A Supplementary Materials file (.xlsx) supporting the findings of this study is included. [file 9290627.f1.xlsx]

## Sheet: Figure 1
	NaCl concentration (%)	carbonyl	carboxyl
	0	0.023	0
	0.5	0.077	0.121
	0.75	0.086	0.129
	1	0.097	0.14
	2	0.098	0.159
	3	0.1	0.16
	5	0.103	0.162

## Sheet: Figure 2
	Starch concentration
		Nồng độ bột
CN	0.5	1	2	4
0	15.6313	13.4403	3.42837	0.616406
0.5	23.7022	16.8168	7.0176	1.36111
0.75
1
0.75	31.795	29.7656	15.1445	3.19693
1	40.7476	37.0912	19.4102	5.82694
2	85.6396	82.4785	77.8654	67.203
2
3	87.5662	85.2464	79.8625	68.7652
5	93.4692	90.6435	85.9675	73.7941

## Sheet: Figure 4
	wavenumber	CN0	CN0.5	CN0.75	CN1	CN2	CN3	CN5
	401.166	0.483283	1.42769	2.32385	3.37078	4.27571	5.32759	6.29852
	403.095	0.477656	1.43137	2.32791	3.37114	4.27569	5.32693	6.29758
	405.023	0.476254	1.43182	2.32805	3.37096	4.27506	5.32782	6.29719
	406.952	0.473985	1.43077	2.3275	3.37232	4.2744	5.32819	6.29679
	408.881	0.468541	1.42926	2.32542	3.36904	4.27213	5.32515	6.29584
	410.81	0.464737	1.4273	2.32593	3.36728	4.27162	5.32404	6.29545
	412.738	0.461561	1.42457	2.32296	3.36505	4.26801	5.32149	6.29285
	414.667	0.462263	1.42427	2.32134	3.36382	4.26708	5.32228	6.29331
	416.596	0.47129	1.42385	2.3227	3.36786	4.27448	5.33125	6.29961
	418.524	0.50184	1.42984	2.32759	3.38835	4.29129	5.34861	6.31204
	420.453	0.48488	1.42826	2.32042	3.37599	4.27655	5.33121	6.30158
	422.382	0.480237	1.43128	2.3272	3.3764	4.28064	5.33461	6.30542
	424.31	0.480756	1.43605	2.33002	3.3791	4.28272	5.33753	6.30895
	426.239	0.472755	1.43585	2.32854	3.37286	4.27546	5.33186	6.30269
	428.168	0.465998	1.43241	2.32735	3.36825	4.27053	5.3275	6.29888
	430.096	0.469802	1.43731	2.33205	3.37355	4.2755	5.33243	6.30237
	432.025	0.474633	1.44121	2.336	3.37799	4.2789	5.33679	6.30539
	433.954	0.482372	1.44724	2.34055	3.38565	4.28564	5.34402	6.31048
	435.882	0.48962	1.45029	2.34288	3.38937	4.28967	5.34779	6.31416
	437.811	0.48739	1.44687	2.34454	3.38385	4.28462	5.34299	6.314
	439.74	0.47908	1.44283	2.34048	3.37873	4.27982	5.33816	6.30953
	441.668	0.476944	1.44023	2.33502	3.37836	4.27979	5.33819	6.3072
	443.597	0.474274	1.43821	2.33018	3.37568	4.27801	5.33645	6.30568
	445.526	0.470555	1.43652	2.32843	3.37246	4.2765	5.33494	6.30386
	447.455	0.46151	1.43185	2.32402	3.36426	4.2705	5.32785	6.29837
	449.383	0.45018	1.42297	2.31886	3.35466	4.26196	5.31833	6.29098
	451.312	0.451562	1.4202	2.31707	3.35547	4.26274	5.31928	6.29063
	453.241	0.45228	1.42013	2.31579	3.35542	4.26263	5.31917	6.29063
	455.169	0.448679	1.41748	2.31383	3.35185	4.26025	5.31654	6.28826
	457.098	0.455835	1.4214	2.31561	3.3564	4.2643	5.32158	6.2911
	459.027	0.453326	1.42169	2.3152	3.3539	4.26071	5.31838	6.29031
	460.955	0.450759	1.42189	2.31712	3.35311	4.26075	5.31759	6.29066
	462.884	0.449785	1.42162	2.31768	3.35233	4.25965	5.31695	6.29023
	464.813	0.449823	1.42354	2.31939	3.35306	4.2597	5.31795	6.29107
	466.741	0.459037	1.43136	2.32457	3.36207	4.26791	5.32655	6.29808
	468.67	0.469358	1.43997	2.33087	3.37141	4.27604	5.33518	6.3049
	470.599	0.471251	1.44222	2.33317	3.37398	4.27816	5.33824	6.30626
	472.527	0.476521	1.4471	2.33656	3.37912	4.28142	5.34211	6.30917
	474.456	0.474736	1.44817	2.33876	3.37764	4.27918	5.33982	6.30906
	476.385	0.474391	1.4502	2.34145	3.37894	4.28032	5.3409	6.31053
	478.313	0.474666	1.45144	2.34289	3.38036	4.28108	5.34206	6.31128
	480.242	0.477054	1.45415	2.34522	3.38302	4.28318	5.34429	6.31314
	482.171	0.478698	1.45528	2.34586	3.38484	4.28443	5.34581	6.31414
	484.099	0.48069	1.45614	2.34608	3.387	4.28608	5.34813	6.31504
	486.028	0.480132	1.45511	2.34589	3.38648	4.2852	5.34781	6.31513
	487.957	0.476556	1.45309	2.34511	3.38407	4.28256	5.3457	6.31341
	489.886	0.478553	1.45463	2.34544	3.38624	4.2849	5.34816	6.31503
	491.814	0.48411	1.45906	2.34797	3.39074	4.28964	5.35243	6.31851
	493.743	0.481489	1.45778	2.34761	3.38831	4.28665	5.34938	6.3166
	495.672	0.478666	1.45734	2.34825	3.38636	4.28454	5.34766	6.31513
	497.6	0.47941	1.45895	2.34941	3.38716	4.28511	5.34887	6.31574
	499.529	0.484717	1.46332	2.35289	3.39265	4.28989	5.3548	6.31955
	501.458	0.49447	1.46922	2.35684	3.40105	4.2975	5.36302	6.32566
	503.386	0.496088	1.47133	2.35844	3.40257	4.29819	5.36385	6.32721
	505.315	0.493664	1.47103	2.35885	3.40164	4.29671	5.36257	6.32662
	507.244	0.495922	1.47462	2.36205	3.40536	4.29931	5.36458	6.32901
	509.172	0.499611	1.47881	2.36593	3.40933	4.30267	5.36948	6.33291
	511.101	0.503831	1.48304	2.37043	3.41364	4.30636	5.37476	6.33695
	513.03	0.507405	1.48662	2.37419	3.41683	4.30862	5.37771	6.34015
	514.958	0.517218	1.49483	2.38106	3.42624	4.31726	5.38794	6.34729
	516.887	0.528151	1.50298	2.38706	3.43661	4.32561	5.3973	6.35457
	518.816	0.533534	1.50903	2.3925	3.44291	4.32941	5.40206	6.35849
	520.744	0.530885	1.51104	2.39556	3.44227	4.32765	5.40014	6.3586
	522.673	0.530718	1.51413	2.39935	3.44369	4.32913	5.4017	6.36091
	524.602	0.536821	1.51904	2.40266	3.44942	4.33435	5.40757	6.36593
	526.531	0.540826	1.52301	2.40543	3.45275	4.33706	5.41142	6.36894
	528.459	0.535608	1.52078	2.40464	3.4485	4.3331	5.40799	6.36618
	530.388	0.533394	1.51927	2.40416	3.44717	4.33219	5.40657	6.36466
	532.317	0.531603	1.51636	2.40137	3.44499	4.33038	5.40395	6.36321
	534.245	0.528423	1.51297	2.39851	3.44193	4.32806	5.40147	6.36131
	536.174	0.521862	1.50635	2.39248	3.43538	4.32241	5.39569	6.35623
	538.103	0.513839	1.49714	2.38477	3.42733	4.31579	5.38856	6.34953
	540.031	0.504197	1.48666	2.37587	3.41733	4.30731	5.37973	6.34204
	541.96	0.495336	1.47782	2.36809	3.40876	4.29993	5.37209	6.3353
	543.889	0.489723	1.4718	2.36218	3.40281	4.29543	5.3674	6.33096
	545.817	0.489193	1.46974	2.36021	3.40209	4.29519	5.36743	6.33001
	547.746	0.488616	1.46858	2.35918	3.40194	4.2949	5.36717	6.3297
	549.675	0.48884	1.46873	2.35958	3.40209	4.29526	5.36717	6.33005
	551.603	0.48763	1.46795	2.35955	3.4005	4.29372	5.36585	6.3294
	553.532	0.48852	1.4692	2.36155	3.40182	4.29466	5.36744	6.33041
	555.461	0.49159	1.47156	2.36416	3.40522	4.29671	5.37042	6.3328
	557.389	0.495555	1.47572	2.3679	3.41003	4.3001	5.37469	6.33616
	559.318	0.499865	1.48113	2.37205	3.41504	4.30371	5.3792	6.33961
	561.247	0.505593	1.48819	2.37799	3.42192	4.30913	5.38547	6.34442
	563.175	0.513691	1.49571	2.38504	3.43013	4.31521	5.39253	6.35089
	565.104	0.522827	1.50535	2.3938	3.44027	4.32308	5.40177	6.35873
	567.033	0.534472	1.51767	2.404	3.45238	4.33318	5.41342	6.36778
	568.962	0.546961	1.53209	2.41582	3.46596	4.34466	5.4258	6.37853
	570.89	0.556153	1.54293	2.42569	3.47603	4.35266	5.43401	6.38676
	572.819	0.561516	1.54988	2.43241	3.48211	4.35757	5.4399	6.39161
	574.748	0.566121	1.55471	2.43606	3.48692	4.36189	5.44485	6.39538
	576.676	0.565899	1.55372	2.43575	3.48769	4.36159	5.44435	6.39538
	578.605	0.56045	1.54838	2.43144	3.48361	4.35759	5.43995	6.39182
	580.534	0.554881	1.54176	2.42442	3.47742	4.35308	5.43526	6.38716
	582.462	0.5432	1.52973	2.41408	3.46526	4.34268	5.42418	6.37749
	584.391	0.531666	1.51744	2.40351	3.45391	4.3334	5.41376	6.36864
	586.32	0.518861	1.50333	2.39205	3.44108	4.32242	5.40139	6.35858
	588.248	0.508058	1.49118	2.38222	3.43002	4.31312	5.39117	6.34958
	590.177	0.503865	1.4846	2.37578	3.42503	4.3094	5.38683	6.34507
	592.106	0.501625	1.48176	2.37157	3.42225	4.307	5.38387	6.34235
	594.034	0.495965	1.47716	2.36824	3.41687	4.30207	5.37835	6.33791
	595.963	0.493386	1.47477	2.367	3.4141	4.30034	5.37668	6.33627
	597.892	0.494007	1.47568	2.36738	3.41467	4.30115	5.37782	6.33711
	599.82	0.496367	1.47794	2.36843	3.41724	4.30317	5.37988	6.3389
	601.749	0.495346	1.4772	2.36862	3.41668	4.30235	5.37881	6.33824
	603.678	0.494673	1.4771	2.36901	3.4162	4.30214	5.37851	6.33795
	605.607	0.494827	1.47807	2.36915	3.41614	4.30187	5.37855	6.3379
	607.535	0.493868	1.47771	2.36891	3.41526	4.30116	5.37804	6.33741
	609.464	0.493055	1.47649	2.36805	3.41428	4.30026	5.3772	6.33668
	611.393	0.491222	1.47473	2.36606	3.41227	4.29862	5.37536	6.33525
	613.321	0.488767	1.47202	2.36339	3.40943	4.2963	5.37302	6.33335
	615.25	0.488915	1.47027	2.3623	3.40823	4.29616	5.37278	6.33292
	617.179	0.488656	1.46949	2.36095	3.40561	4.29541	5.37117	6.33251
	619.107	0.479974	1.46258	2.3547	3.39846	4.28936	5.36438	6.32649
	621.036	0.471831	1.45408	2.34792	3.3913	4.28279	5.35733	6.3201
	622.965	0.466572	1.44787	2.34276	3.38504	4.27825	5.35191	6.31556
	624.893	0.462433	1.44351	2.33753	3.37986	4.27467	5.34786	6.31213
	626.822	0.456512	1.43746	2.33276	3.37337	4.26952	5.3423	6.30744
	628.751	0.450721	1.43168	2.32853	3.3673	4.2649	5.33704	6.30304
	630.679	0.448006	1.4287	2.32546	3.36373	4.26265	5.33451	6.30053
	632.608	0.447107	1.4266	2.32325	3.36161	4.26143	5.33326	6.29941
	634.537	0.446736	1.42503	2.32176	3.36035	4.26096	5.33259	6.29897
	636.465	0.444972	1.42334	2.32017	3.35777	4.25921	5.33037	6.2978
	638.394	0.443938	1.42209	2.31969	3.35568	4.25841	5.32896	6.29718
	640.323	0.444028	1.42103	2.31921	3.35476	4.25804	5.32852	6.29708
	642.252	0.443295	1.42038	2.31889	3.35328	4.25715	5.32752	6.29653
	644.18	0.442751	1.42006	2.3183	3.35151	4.2563	5.32664	6.29619
	646.109	0.444063	1.42056	2.31901	3.35103	4.25707	5.32737	6.29722
	648.038	0.446312	1.42216	2.32029	3.35102	4.25851	5.32843	6.29915
	649.966	0.446028	1.42172	2.31988	3.35033	4.25821	5.32815	6.29913
	651.895	0.44417	1.41924	2.31822	3.34859	4.25638	5.32636	6.29783
	653.824	0.442106	1.41762	2.31718	3.34665	4.255	5.32462	6.29631
	655.752	0.44018	1.41622	2.31586	3.34465	4.25359	5.32298	6.29498
	657.681	0.4391	1.4141	2.31446	3.3433	4.25238	5.32197	6.29374
	659.61	0.436811	1.41091	2.31192	3.34141	4.25016	5.31989	6.29146
	661.538	0.432346	1.40843	2.30908	3.33864	4.24724	5.31703	6.28861
	663.467	0.427873	1.40522	2.30574	3.33558	4.24402	5.31391	6.28542
	665.396	0.427014	1.4042	2.30675	3.33501	4.24546	5.3153	6.28589
	667.324	0.453458	1.42456	2.32574	3.34805	4.26597	5.33422	6.30737
	669.253	0.472857	1.43762	2.33257	3.35565	4.27354	5.34081	6.3181
	671.182	0.440794	1.41249	2.31221	3.33925	4.2518	5.3205	6.29418
	673.11	0.429037	1.40328	2.30571	3.33262	4.24443	5.31332	6.286
	675.039	0.428216	1.40243	2.30484	3.33091	4.24373	5.31216	6.28547
	676.968	0.428479	1.40201	2.30424	3.32988	4.2436	5.31172	6.28544
	678.896	0.427348	1.40049	2.30323	3.32872	4.24271	5.31079	6.28467
	680.825	0.425658	1.39947	2.30207	3.32745	4.2414	5.30959	6.28363
	682.754	0.424095	1.39703	2.29976	3.32545	4.23953	5.30752	6.28174
	684.683	0.421673	1.39403	2.29743	3.32379	4.23783	5.30578	6.27996
	686.611	0.419863	1.3928	2.29588	3.32304	4.23713	5.30518	6.27871
	688.54	0.419633	1.39286	2.29482	3.32322	4.23712	5.30524	6.2783
	690.469	0.417245	1.3896	2.29243	3.3212	4.23459	5.30266	6.27572
	692.397	0.414519	1.3865	2.29069	3.31982	4.23241	5.30081	6.27348
	694.326	0.413931	1.38705	2.29038	3.32036	4.23221	5.30071	6.27297
	696.255	0.414142	1.38783	2.29082	3.32208	4.2329	5.30178	6.27342
	698.183	0.415638	1.38912	2.29244	3.32485	4.23408	5.30363	6.27473
	700.112	0.417308	1.39245	2.29506	3.32773	4.2356	5.30567	6.27656
	702.041	0.420553	1.39726	2.29874	3.3319	4.23862	5.30935	6.27929
	703.969	0.425207	1.40172	2.30296	3.33713	4.24271	5.31424	6.2829
	705.898	0.42842	1.40534	2.30623	3.3408	4.24544	5.31716	6.28528
	707.827	0.429167	1.40743	2.30787	3.34206	4.24621	5.31799	6.28616
	709.755	0.428307	1.40751	2.30782	3.34176	4.24586	5.31781	6.28606
	711.684	0.426499	1.40584	2.30644	3.34025	4.24462	5.31643	6.28495
	713.613	0.423313	1.40251	2.30334	3.33685	4.24188	5.31334	6.28214
	715.541	0.418063	1.39677	2.29842	3.33127	4.23728	5.30839	6.27783
	717.47	0.41307	1.39125	2.29368	3.32577	4.23337	5.30398	6.27407
	719.399	0.410756	1.38797	2.29022	3.32101	4.23103	5.30062	6.27182
	721.328	0.401877	1.3785	2.28169	3.31194	4.22324	5.29196	6.26414
	723.256	0.389286	1.36604	2.27128	3.30126	4.21328	5.28148	6.25422
	725.185	0.380995	1.3573	2.26374	3.29298	4.20644	5.27389	6.24763
	727.114	0.374167	1.35004	2.25703	3.28564	4.20049	5.26731	6.24208
	729.042	0.368262	1.34296	2.25096	3.27924	4.19528	5.26164	6.23714
	730.971	0.362477	1.33664	2.2456	3.27299	4.19039	5.25586	6.23222
	732.9	0.357375	1.33204	2.24135	3.2677	4.18637	5.25117	6.22848
	734.828	0.353081	1.32732	2.23752	3.26353	4.1829	5.24728	6.22528
	736.757	0.349646	1.32311	2.23418	3.26023	4.17999	5.24416	6.22246
	738.686	0.347514	1.32131	2.23205	3.25805	4.17802	5.24218	6.22048
	740.614	0.346664	1.31994	2.23067	3.25696	4.17692	5.24122	6.21946
	742.543	0.346179	1.31854	2.22998	3.25674	4.17646	5.24083	6.21908
	744.472	0.347086	1.31961	2.2308	3.25832	4.17718	5.24199	6.22001
	746.4	0.349027	1.32237	2.23297	3.26111	4.17858	5.24404	6.22186
	748.329	0.352739	1.32585	2.23638	3.26548	4.18168	5.24771	6.22498
	750.258	0.357968	1.33104	2.24106	3.27103	4.18583	5.25254	6.22899
	752.186	0.363912	1.3377	2.24638	3.27744	4.19043	5.25817	6.23368
	754.115	0.370104	1.34398	2.252	3.28408	4.19541	5.26409	6.23858
	756.044	0.376352	1.35062	2.25771	3.29074	4.20073	5.27007	6.24367
	757.972	0.382601	1.3579	2.26361	3.29749	4.20587	5.27591	6.24872
	759.901	0.38842	1.36407	2.26882	3.30361	4.21053	5.28115	6.25347
	761.83	0.393348	1.36905	2.27339	3.3086	4.2147	5.28569	6.25734
	763.759	0.396483	1.37331	2.27646	3.31191	4.21746	5.28885	6.26009
	765.687	0.397259	1.37433	2.27725	3.31285	4.21817	5.28976	6.26086
	767.616	0.395513	1.37129	2.27515	3.31046	4.21661	5.28775	6.25922
	769.545	0.390577	1.36575	2.27011	3.30477	4.21239	5.28309	6.25502
	771.473	0.382383	1.35763	2.26238	3.29617	4.20564	5.27578	6.24855
	773.402	0.372476	1.34667	2.25342	3.28582	4.19758	5.26667	6.24081
	775.331	0.361919	1.33479	2.2433	3.27437	4.18862	5.25647	6.23244
	777.259	0.350818	1.32348	2.23286	3.26273	4.17914	5.24591	6.22363
	779.188	0.340042	1.3122	2.22334	3.25183	4.17036	5.23583	6.21531
	781.117	0.330533	1.30179	2.21495	3.2422	4.16265	5.22708	6.2079
	783.045	0.322894	1.29394	2.20758	3.23422	4.15605	5.21975	6.20165
	784.974	0.316425	1.28725	2.20171	3.22746	4.15063	5.21346	6.19635
	786.903	0.310535	1.28063	2.19665	3.22141	4.1458	5.20782	6.19185
	788.831	0.305637	1.27566	2.19201	3.21619	4.14159	5.20306	6.18793
	790.76	0.301494	1.27164	2.18798	3.21133	4.13797	5.19889	6.18438
	792.689	0.29729	1.26683	2.18433	3.20688	4.13463	5.19495	6.18116
	794.617	0.293247	1.26242	2.18034	3.20244	4.13104	5.19095	6.17788
	796.546	0.288681	1.25801	2.17592	3.19759	4.12707	5.18639	6.1741
	798.475	0.283629	1.25201	2.17127	3.19222	4.12281	5.18139	6.17005
	800.404	0.278166	1.24571	2.16623	3.18649	4.11808	5.17609	6.16554
	802.332	0.273326	1.24112	2.16139	3.18122	4.11376	5.1713	6.1614
	804.261	0.268973	1.23657	2.15733	3.17681	4.1101	5.16716	6.15806
	806.19	0.265468	1.232	2.15407	3.17317	4.107	5.1638	6.15522
	808.118	0.262591	1.2291	2.15096	3.17007	4.10433	5.16088	6.15287
	810.047	0.260195	1.22676	2.14854	3.16754	4.10212	5.15843	6.1509
	811.976	0.25819	1.22389	2.14656	3.16538	4.10019	5.1563	6.14908
	813.904	0.25675	1.22178	2.1447	3.16357	4.09854	5.15452	6.14746
	815.833	0.255268	1.22045	2.14307	3.16208	4.09701	5.15283	6.14607
	817.762	0.254209	1.21873	2.14197	3.16108	4.09578	5.15161	6.14508
	819.69	0.253711	1.21761	2.14108	3.16037	4.09491	5.15079	6.14444
	821.619	0.253874	1.21806	2.14073	3.16064	4.09466	5.15062	6.1444
	823.548	0.254873	1.21862	2.14123	3.16192	4.09517	5.1514	6.14516
	825.476	0.256848	1.2196	2.14249	3.16392	4.09631	5.15307	6.14642
	827.405	0.259813	1.22271	2.14448	3.16711	4.09819	5.15552	6.14832
	829.334	0.263954	1.2267	2.14767	3.1717	4.10115	5.15915	6.15132
	831.262	0.269043	1.23046	2.15171	3.17692	4.10477	5.16352	6.15494
	833.191	0.274911	1.23604	2.15641	3.18309	4.10903	5.16863	6.15913
	835.12	0.281186	1.24297	2.16163	3.18997	4.11381	5.17446	6.16401
	837.049	0.28754	1.24887	2.16706	3.19681	4.11881	5.18046	6.16907
	838.977	0.294019	1.25507	2.17267	3.20363	4.12388	5.18637	6.17396
	840.906	0.300059	1.26194	2.17794	3.21007	4.12863	5.19207	6.17866
	842.835	0.305396	1.2672	2.18256	3.2155	4.13279	5.1971	6.18272
	844.763	0.310396	1.27171	2.18694	3.22073	4.13684	5.2017	6.18639
	846.692	0.314637	1.2765	2.19059	3.22514	4.14013	5.2054	6.18947
	848.621	0.318374	1.28042	2.19354	3.22873	4.14288	5.20846	6.19213
	850.549	0.322333	1.28375	2.19679	3.23249	4.14594	5.21161	6.19494
	852.478	0.326318	1.28791	2.20005	3.23641	4.14903	5.21498	6.19783
	854.407	0.33043	1.29246	2.20347	3.24021	4.15209	5.21825	6.20069
	856.335	0.335222	1.29686	2.20743	3.2447	4.1558	5.22202	6.20398
	858.264	0.340075	1.30183	2.21164	3.24926	4.15953	5.22605	6.20736
	860.193	0.343147	1.30573	2.2143	3.25204	4.16192	5.2287	6.20958
	862.121	0.342002	1.30408	2.21317	3.25047	4.16097	5.22731	6.20843
	864.05	0.335289	1.29677	2.2071	3.24354	4.15549	5.22088	6.20313
	865.979	0.324886	1.28666	2.19768	3.23299	4.1469	5.21115	6.19499
	867.907	0.312388	1.27387	2.18641	3.22018	4.1366	5.19949	6.1851
	869.836	0.297982	1.25837	2.17367	3.20541	4.12446	5.18597	6.17369
	871.765	0.284298	1.24429	2.16121	3.19165	4.11301	5.17342	6.16313
	873.693	0.273222	1.23252	2.15061	3.18065	4.10379	5.16316	6.15436
	875.622	0.264766	1.22217	2.14214	3.17217	4.09643	5.15492	6.14734
	877.551	0.259551	1.21589	2.13673	3.16707	4.09155	5.14975	6.14291
	879.48	0.257441	1.21364	2.13416	3.16528	4.08931	5.14757	6.14086
	881.408	0.258337	1.21308	2.13401	3.16637	4.08944	5.14805	6.14098
	883.337	0.26179	1.21556	2.13617	3.17009	4.09151	5.15096	6.14328
	885.266	0.267284	1.2211	2.14041	3.17594	4.09533	5.1559	6.14715
	887.194	0.27434	1.2272	2.14594	3.183	4.1005	5.16201	6.15212
	889.123	0.28206	1.23404	2.1522	3.1907	4.10626	5.16881	6.15779
	891.052	0.289488	1.2422	2.15859	3.1984	4.11202	5.17582	6.16362
	892.98	0.296394	1.24944	2.16465	3.20575	4.11754	5.18233	6.16906
	894.909	0.303099	1.25526	2.17012	3.2122	4.12256	5.18813	6.174
	896.838	0.309354	1.26181	2.17517	3.2183	4.12723	5.19373	6.17852
	898.766	0.315034	1.26797	2.17991	3.22403	4.13163	5.19888	6.18271
	900.695	0.32072	1.27291	2.1846	3.22958	4.13592	5.20388	6.18685
	902.624	0.327033	1.27872	2.18973	3.23572	4.14062	5.20948	6.19137
	904.552	0.334012	1.28647	2.19571	3.24288	4.14609	5.21584	6.19686
	906.481	0.3422	1.2947	2.20262	3.251	4.15259	5.22317	6.20321
	908.41	0.351911	1.30383	2.21075	3.26067	4.16015	5.23189	6.21053
	910.338	0.362753	1.315	2.22029	3.27171	4.16876	5.24188	6.21887
	912.267	0.374707	1.32765	2.23121	3.28408	4.1786	5.25316	6.22829
	914.196	0.387972	1.34112	2.2431	3.29777	4.18949	5.26563	6.23869
	916.125	0.401125	1.35526	2.25518	3.3115	4.2004	5.27798	6.24921
	918.053	0.412571	1.36805	2.26652	3.32346	4.20986	5.28881	6.25871
	919.982	0.422792	1.37882	2.27655	3.33405	4.21825	5.29851	6.26711
	921.911	0.431278	1.38802	2.28453	3.34286	4.22571	5.30698	6.27432
	923.839	0.436208	1.39441	2.28976	3.34806	4.23043	5.31214	6.27891
	925.768	0.438706	1.39736	2.29278	3.35063	4.23285	5.31479	6.28117
	927.697	0.439929	1.39866	2.29434	3.35179	4.23411	5.31606	6.28235
	929.625	0.43944	1.39885	2.2941	3.35095	4.234	5.31565	6.28202
	931.554	0.437181	1.3966	2.29204	3.34828	4.23213	5.31341	6.28026
	933.483	0.433603	1.39194	2.2883	3.34439	4.22889	5.3097	6.27719
	935.411	0.428376	1.38639	2.28314	3.33876	4.22437	5.30446	6.27278
	937.34	0.420522	1.37833	2.27574	3.33026	4.21705	5.29636	6.26602
	939.269	0.413197	1.36912	2.26804	3.32205	4.20999	5.2887	6.25928
	941.197	0.406259	1.35991	2.26005	3.3144	4.20363	5.28163	6.25285
	943.126	0.398661	1.35034	2.25147	3.30651	4.19646	5.27395	6.24584
	945.055	0.394507	1.34335	2.24552	3.30212	4.19175	5.26936	6.24128
	946.983	0.396607	1.3424	2.24461	3.3037	4.192	5.27036	6.24138
	948.912	0.404938	1.34848	2.24933	3.31188	4.19764	5.27748	6.24642
	950.841	0.417328	1.35924	2.25879	3.32471	4.20663	5.2885	6.2549
	952.77	0.432858	1.37389	2.2717	3.34083	4.21837	5.30265	6.26604
	954.698	0.4516	1.39242	2.28743	3.36032	4.2329	5.31988	6.27977
	956.627	0.472962	1.41314	2.30561	3.38268	4.24968	5.33962	6.29569
	958.556	0.496231	1.43551	2.32572	3.40698	4.26817	5.3612	6.31323
	960.484	0.521124	1.46087	2.34774	3.43337	4.28851	5.38475	6.33256
	962.413	0.54817	1.48878	2.37219	3.46214	4.31079	5.41055	6.35389
	964.342	0.577541	1.51874	2.39909	3.49334	4.33505	5.43873	6.37724
	966.27	0.608976	1.55169	2.42843	3.52703	4.36151	5.46922	6.40261
	968.199	0.642671	1.58798	2.46049	3.56327	4.39039	5.50222	6.43035
	970.128	0.678846	1.6269	2.49557	3.60225	4.42159	5.53772	6.4606
	972.056	0.71688	1.66842	2.53356	3.64349	4.45515	5.57564	6.49314
	973.985	0.756904	1.71386	2.57438	3.68717	4.49123	5.61623	6.52806
	975.914	0.797364	1.76129	2.61728	3.73167	4.5289	5.6584	6.5647
	977.842	0.837671	1.80931	2.66156	3.77614	4.56719	5.70081	6.60201
	979.771	0.875972	1.85598	2.70495	3.81866	4.60461	5.74149	6.6384
	981.7	0.910511	1.89966	2.74518	3.8574	4.63933	5.77883	6.67242
	983.628	0.939117	1.9373	2.78016	3.88981	4.6693	5.81083	6.70218
	985.557	0.961555	1.96828	2.80924	3.91648	4.69368	5.83687	6.72657
	987.486	0.977769	1.99229	2.83143	3.93627	4.71238	5.85642	6.74536
	989.414	0.988286	2.00984	2.84727	3.94957	4.72552	5.8703	6.75912
	991.343	0.993654	2.02145	2.85754	3.95802	4.73433	5.87917	6.76874
	993.272	0.995775	2.02936	2.86412	3.96293	4.73992	5.88424	6.7752
	995.201	0.995312	2.03363	2.86744	3.96428	4.74272	5.8864	6.77865
	997.129	0.99327	2.03516	2.86845	3.96312	4.74309	5.88596	6.77993
	999.058	0.989788	2.03378	2.86758	3.96006	4.74183	5.88396	6.77918
	1000.99	0.985653	2.0326	2.86628	3.95693	4.74018	5.88146	6.77803
	1002.92	0.982231	2.03165	2.86427	3.95368	4.73872	5.87896	6.77701
	1004.84	0.980567	2.03171	2.86406	3.95229	4.73831	5.87778	6.77697
	1006.77	0.980466	2.03415	2.866	3.953	4.73992	5.87873	6.77862
	1008.7	0.981579	2.03778	2.86958	3.95474	4.74277	5.88127	6.78181
	1010.63	0.983446	2.04197	2.87366	3.957	4.74613	5.88457	6.78562
	1012.56	0.98555	2.04648	2.87746	3.95967	4.74925	5.8875	6.78956
	1014.49	0.985711	2.04887	2.87922	3.96052	4.75069	5.88876	6.7918
	1016.42	0.984331	2.0484	2.87892	3.95971	4.7503	5.8882	6.79184
	1018.34	0.980384	2.04471	2.87559	3.95606	4.74733	5.88503	6.78929
	1020.27	0.974107	2.03862	2.86984	3.9499	4.74191	5.8796	6.78463
	1022.2	0.966347	2.02941	2.86166	3.94141	4.73474	5.87186	6.7776
	1024.13	0.95709	2.01769	2.85146	3.93196	4.72603	5.86257	6.76901
	1026.06	0.946186	2.00414	2.8393	3.92093	4.71556	5.85191	6.75894
	1027.99	0.934876	1.98988	2.8266	3.90865	4.70453	5.8405	6.74804
	1029.92	0.924051	1.97576	2.81375	3.89702	4.69404	5.82971	6.73776
	1031.85	0.91476	1.96306	2.80222	3.88682	4.68516	5.82049	6.72867
	1033.77	0.905431	1.95116	2.79197	3.87643	4.67635	5.81114	6.7196
	1035.7	0.897302	1.9418	2.78394	3.86775	4.66821	5.80249	6.71215
	1037.63	0.892206	1.9359	2.77882	3.86197	4.66336	5.79722	6.70743		0.907455	#REF!	#REF!	#REF!	#REF!	#REF!	#REF!
	1039.56	0.88941	1.93267	2.77577	3.85839	4.66054	5.79406	6.70444
	1041.49	0.88711	1.92975	2.7729	3.85554	4.65831	5.7913	6.70186
	1043.42	0.8847	1.92598	2.76969	3.85212	4.65569	5.78836	6.69899
	1045.35	0.881295	1.92128	2.76543	3.84786	4.65243	5.78477	6.69529
	1047.27	0.876916	1.91607	2.7605	3.84248	4.64828	5.77986	6.69075
	1049.2	0.87125	1.90895	2.75402	3.83528	4.64277	5.77365	6.68483
	1051.13	0.863273	1.89919	2.74512	3.82568	4.63497	5.7652	6.67694
	1053.06	0.851739	1.8853	2.73278	3.81268	4.62428	5.75346	6.66602
	1054.99	0.837519	1.86718	2.71725	3.79662	4.61054	5.73856	6.65218
	1056.92	0.820609	1.84545	2.69828	3.77763	4.5941	5.72093	6.63585
	1058.85	0.801075	1.82114	2.67651	3.75602	4.57509	5.70046	6.61724
	1060.78	0.778621	1.79355	2.6517	3.73121	4.55344	5.67706	6.59587
	1062.7	0.753981	1.76325	2.62441	3.70419	4.52956	5.65139	6.57245
	1064.63	0.72916	1.73317	2.59709	3.67666	4.5057	5.62525	6.5491
	1066.56	0.709264	1.71022	2.57566	3.6543	4.48676	5.60353	6.5306
	1068.49	0.701787	1.70335	2.56815	3.64509	4.47973	5.59396	6.52388
	1070.42	0.7122	1.71837	2.58018	3.65473	4.48939	5.60255	6.53369
	1072.35	0.737277	1.75062	2.6081	3.68074	4.51339	5.62734	6.55712
	1074.28	0.766087	1.78642	2.64038	3.71249	4.54129	5.65774	6.58458
	1076.21	0.788519	1.81408	2.66601	3.73861	4.56347	5.68295	6.60682
	1078.13	0.802387	1.8304	2.68133	3.75545	4.57696	5.69907	6.6206
	1080.06	0.80828	1.83644	2.6877	3.7635	4.58299	5.70685	6.6268
	1081.99	0.808334	1.83492	2.68718	3.76471	4.5831	5.7077	6.62696
	1083.92	0.803745	1.8276	2.68119	3.76028	4.57855	5.70349	6.62225
	1085.85	0.795531	1.81628	2.67135	3.75164	4.57033	5.69543	6.61409
	1087.78	0.785032	1.80174	2.65888	3.74031	4.55987	5.68457	6.60358
	1089.71	0.773093	1.78512	2.64477	3.72706	4.54772	5.67164	6.59146
	1091.63	0.759781	1.76769	2.62954	3.71228	4.53454	5.65754	6.57832
	1093.56	0.746302	1.75103	2.61475	3.69709	4.52145	5.64337	6.56549
	1095.49	0.734134	1.73682	2.60197	3.68304	4.51014	5.63061	6.55422
	1097.42	0.724485	1.72649	2.59253	3.67199	4.50157	5.62057	6.54563
	1099.35	0.718095	1.72054	2.58682	3.66459	4.4964	5.61401	6.54025
	1101.28	0.71507	1.71812	2.58436	3.66054	4.49375	5.61028	6.53746
	1103.21	0.713754	1.71727	2.58334	3.65831	4.49259	5.60843	6.53604
	1105.14	0.71232	1.71576	2.58174	3.65615	4.49124	5.60673	6.53438
	1107.06	0.70884	1.7113	2.5779	3.65205	4.4879	5.603	6.53099
	1108.99	0.703088	1.70419	2.57157	3.64551	4.48217	5.59662	6.52543
	1110.92	0.695614	1.69539	2.5635	3.6372	4.47519	5.58889	6.51841
	1112.85	0.687502	1.68585	2.5548	3.62829	4.46753	5.58054	6.51086
	1114.78	0.679531	1.67636	2.5463	3.61967	4.4604	5.5726	6.50359
	1116.71	0.672602	1.66812	2.53867	3.6121	4.45396	5.56536	6.49715
	1118.64	0.666832	1.66126	2.53231	3.60603	4.44865	5.55954	6.49193
	1120.56	0.662714	1.65607	2.52754	3.6017	4.44462	5.55514	6.48804
	1122.49	0.659446	1.652	2.52371	3.598	4.44151	5.55155	6.48488
	1124.42	0.656022	1.64803	2.51987	3.59404	4.43816	5.54773	6.4816
	1126.35	0.651341	1.64235	2.51492	3.58873	4.43366	5.54282	6.47703
	1128.28	0.644859	1.6345	2.5079	3.58147	4.42725	5.53599	6.47079
	1130.21	0.636735	1.62521	2.49913	3.57259	4.41947	5.52761	6.46346
	1132.14	0.628722	1.61615	2.4908	3.56416	4.41195	5.51936	6.4565
	1134.07	0.623464	1.6103	2.48561	3.55865	4.40737	5.51408	6.45207
	1135.99	0.622679	1.61055	2.4854	3.55807	4.40699	5.51326	6.45187
	1137.92	0.626941	1.61743	2.49128	3.56319	4.4117	5.51791	6.45662
	1139.85	0.637244	1.63092	2.50338	3.57442	4.42173	5.52849	6.46657
	1141.78	0.65189	1.64941	2.51991	3.59023	4.43593	5.54373	6.48044
	1143.71	0.668637	1.67073	2.53885	3.60874	4.45219	5.56135	6.4963
	1145.64	0.685985	1.69248	2.55835	3.62781	4.46906	5.57978	6.51263
	1147.57	0.702651	1.7131	2.577	3.6457	4.485	5.59725	6.52834
	1149.5	0.717434	1.73105	2.5934	3.66163	4.49926	5.61288	6.54221
	1151.42	0.729513	1.7456	2.60684	3.67477	4.51096	5.62568	6.55354
	1153.35	0.738811	1.75634	2.61701	3.68451	4.51989	5.63546	6.56187
	1155.28	0.745322	1.7632	2.62352	3.69091	4.52562	5.64188	6.56729
	1157.21	0.748576	1.76612	2.62646	3.69371	4.52855	5.64536	6.56965
	1159.14	0.749029	1.76491	2.62596	3.6931	4.52839	5.64532	6.56887
	1161.07	0.746256	1.75926	2.62152	3.68895	4.52498	5.64197	6.56471
	1163	0.74004	1.74895	2.61283	3.68079	4.51779	5.63462	6.55698
	1164.92	0.729969	1.73371	2.59988	3.66854	4.50692	5.62315	6.54549
	1166.85	0.716066	1.71411	2.58267	3.65219	4.49211	5.60743	6.53053
	1168.78	0.698495	1.69062	2.56172	3.63222	4.47424	5.58822	6.51271
	1170.71	0.678252	1.66435	2.53822	3.60933	4.45398	5.56611	6.49271
	1172.64	0.656698	1.63717	2.51367	3.58504	4.43307	5.54309	6.47174
	1174.57	0.634188	1.61003	2.48872	3.55951	4.41141	5.51891	6.45041
	1176.5	0.61079	1.58317	2.46408	3.53343	4.38973	5.49425	6.42928
	1178.43	0.588403	1.55764	2.44081	3.50845	4.36916	5.47068	6.40929
	1180.35	0.567039	1.53373	2.41889	3.4845	4.34981	5.44846	6.3905
	1182.28	0.546482	1.51165	2.39846	3.4617	4.33158	5.42745	6.37297
	1184.21	0.527305	1.49152	2.37994	3.44092	4.31512	5.40831	6.35701
	1186.14	0.510431	1.47374	2.36362	3.42251	4.3005	5.39127	6.343
	1188.07	0.495274	1.4583	2.3494	3.40609	4.28754	5.37622	6.33076
	1190	0.482481	1.44594	2.33798	3.39254	4.27693	5.36378	6.32078
	1191.93	0.472713	1.43656	2.32942	3.38222	4.26894	5.35426	6.31334
	1193.85	0.465543	1.4299	2.3232	3.37448	4.26292	5.34714	6.30792
	1195.78	0.460372	1.42569	2.31903	3.36909	4.25898	5.34234	6.3042
	1197.71	0.456965	1.42311	2.31645	3.36562	4.25638	5.33916	6.30192
	1199.64	0.454178	1.42117	2.3146	3.36265	4.25426	5.33657	6.30011
	1201.57	0.451468	1.4193	2.31277	3.35992	4.25223	5.33411	6.29836
	1203.5	0.448719	1.41694	2.31064	3.35712	4.25023	5.33168	6.29641
	1205.43	0.445613	1.41381	2.30783	3.35379	4.24747	5.32867	6.29387
	1207.36	0.441511	1.40985	2.30413	3.34961	4.24402	5.32485	6.29061
	1209.28	0.436596	1.4047	2.2994	3.34447	4.2399	5.32018	6.28668
	1211.21	0.431297	1.3984	2.29374	3.33855	4.23519	5.31487	6.28215
	1213.14	0.424369	1.39104	2.28703	3.33127	4.22887	5.30781	6.27652
	1215.07	0.416262	1.38315	2.27997	3.32334	4.22226	5.30033	6.27033
	1217	0.409298	1.37596	2.27343	3.31631	4.21647	5.29377	6.26479
	1218.93	0.403242	1.36995	2.26796	3.31023	4.21152	5.28801	6.26018
	1220.86	0.398263	1.36545	2.26392	3.30551	4.2076	5.28343	6.2567
	1222.79	0.395241	1.36285	2.26159	3.30284	4.2056	5.28112	6.2547
	1224.71	0.394297	1.36214	2.26067	3.30209	4.20491	5.28032	6.2542
	1226.64	0.393549	1.36226	2.26069	3.30177	4.2045	5.27984	6.25416
	1228.57	0.393692	1.36306	2.26154	3.30237	4.20484	5.28029	6.25466
	1230.5	0.395	1.36468	2.26305	3.30395	4.20618	5.28183	6.25593
	1232.43	0.396592	1.36691	2.26496	3.3059	4.20771	5.28354	6.25752
	1234.36	0.39821	1.36898	2.26676	3.30779	4.20928	5.28531	6.25896
	1236.29	0.399867	1.37067	2.26823	3.30952	4.2106	5.28693	6.26023
	1238.21	0.401345	1.37224	2.26961	3.31121	4.21196	5.28847	6.26149
	1240.14	0.402487	1.37344	2.27056	3.3125	4.21285	5.28951	6.26236
	1242.07	0.403277	1.3739	2.27093	3.31325	4.21352	5.29036	6.26285
	1244	0.403029	1.37327	2.27028	3.31291	4.21304	5.28983	6.26244
	1245.93	0.401097	1.37131	2.26857	3.31104	4.21134	5.28789	6.26084
	1247.86	0.398661	1.36867	2.26628	3.30855	4.20924	5.28561	6.25884
	1249.79	0.395882	1.36565	2.26361	3.30573	4.207	5.28307	6.25667
	1251.72	0.39293	1.36252	2.26074	3.30272	4.20442	5.28011	6.25428
	1253.64	0.389664	1.35892	2.2575	3.29933	4.20151	5.27692	6.25153
	1255.57	0.386566	1.35554	2.25448	3.2961	4.19879	5.27389	6.24895
	1257.5	0.38422	1.35306	2.25222	3.29383	4.1972	5.27203	6.24719
	1259.43	0.383266	1.35133	2.25035	3.29241	4.19608	5.27078	6.24606
	1261.36	0.38113	1.34892	2.24812	3.28983	4.19365	5.2681	6.24411
	1263.29	0.378328	1.34658	2.24625	3.28719	4.19154	5.26558	6.24218
	1265.22	0.376963	1.34487	2.24449	3.28568	4.19059	5.2644	6.241
	1267.14	0.375484	1.34268	2.24234	3.2838	4.18911	5.26281	6.23949
	1269.07	0.373285	1.34007	2.23992	3.28149	4.18732	5.26068	6.23762
	1271	0.370552	1.3372	2.23713	3.27854	4.18465	5.25763	6.23534
	1272.93	0.366776	1.33403	2.2345	3.27478	4.18123	5.25384	6.23261
	1274.86	0.364181	1.33229	2.23346	3.2725	4.17948	5.25187	6.23111
	1276.79	0.36362	1.3321	2.23336	3.272	4.17941	5.25168	6.23095
	1278.72	0.364549	1.33306	2.23396	3.27262	4.18021	5.25261	6.23168
	1280.65	0.365683	1.33427	2.23484	3.27359	4.18108	5.25359	6.23256
	1282.57	0.366191	1.33518	2.23584	3.27417	4.18153	5.2541	6.23319
	1284.5	0.36749	1.33669	2.23718	3.27548	4.18291	5.25571	6.23441
	1286.43	0.371161	1.3399	2.23939	3.27896	4.18616	5.25939	6.23719
	1288.36	0.374138	1.34239	2.2411	3.28165	4.18829	5.26168	6.23938
	1290.29	0.373798	1.34299	2.24204	3.28161	4.18801	5.26142	6.23959
	1292.22	0.373868	1.34411	2.24339	3.28212	4.1884	5.26199	6.24018
	1294.15	0.375555	1.34634	2.24558	3.2841	4.19021	5.26408	6.24193
	1296.08	0.378928	1.34971	2.24828	3.28736	4.19325	5.26749	6.24476
	1298	0.380994	1.35236	2.2505	3.28943	4.19478	5.2694	6.2466
	1299.93	0.382878	1.35485	2.25293	3.29149	4.19663	5.27143	6.24844
	1301.86	0.385271	1.35738	2.25525	3.29386	4.19872	5.27373	6.25047
	1303.79	0.387548	1.35962	2.25705	3.29613	4.20065	5.27602	6.25229
	1305.72	0.389954	1.36174	2.25874	3.29863	4.20262	5.27841	6.25414
	1307.65	0.392353	1.36358	2.2602	3.30096	4.20439	5.28054	6.2558
	1309.58	0.393599	1.36465	2.26115	3.30234	4.20537	5.2819	6.25668
	1311.5	0.397531	1.36739	2.26313	3.30652	4.20932	5.28646	6.25962
	1313.43	0.401716	1.36972	2.26424	3.31039	4.21165	5.28943	6.26213
	1315.36	0.402068	1.37019	2.26502	3.31128	4.21218	5.29036	6.26258
	1317.29	0.404468	1.37213	2.26675	3.31418	4.21457	5.2933	6.26444
	1319.22	0.406125	1.37343	2.26758	3.31597	4.21476	5.29395	6.26544
	1321.15	0.404983	1.37412	2.26903	3.31576	4.21376	5.29296	6.26546
	1323.08	0.405525	1.37661	2.27216	3.31753	4.21537	5.2947	6.26707
	1325.01	0.409205	1.38132	2.27659	3.32193	4.21876	5.29875	6.27054
	1326.93	0.415004	1.3879	2.28261	3.3283	4.22422	5.30488	6.27557
	1328.86	0.422681	1.39592	2.28966	3.3363	4.23071	5.31217	6.28176
	1330.79	0.429875	1.40368	2.29655	3.34383	4.23683	5.3191	6.28767
	1332.72	0.436551	1.41112	2.30312	3.3509	4.24265	5.32573	6.29312
	1334.65	0.444476	1.41906	2.3101	3.35936	4.25085	5.33475	6.29963
	1336.58	0.456754	1.42885	2.31763	3.37129	4.26259	5.34767	6.30859
	1338.51	0.472256	1.43892	2.32381	3.38492	4.27439	5.36085	6.31852
	1340.43	0.470615	1.43696	2.32134	3.38205	4.26737	5.35357	6.31588
	1342.36	0.457376	1.42962	2.31819	3.37169	4.2581	5.34325	6.30811
	1344.29	0.453284	1.42742	2.31757	3.36942	4.25667	5.34165	6.30622
	1346.22	0.452282	1.42628	2.31676	3.36915	4.25626	5.34146	6.30562
	1348.15	0.452227	1.42569	2.31632	3.36957	4.25618	5.34163	6.3055
	1350.08	0.452368	1.42553	2.31614	3.37008	4.25589	5.3416	6.30557
	1352.01	0.452944	1.42643	2.31723	3.37133	4.25706	5.34301	6.30651
	1353.94	0.455714	1.42864	2.31905	3.37434	4.2599	5.34618	6.3088
	1355.86	0.457446	1.43025	2.32022	3.37617	4.26075	5.34734	6.31014
	1357.79	0.458149	1.43172	2.32185	3.37756	4.26254	5.34922	6.31124
	1359.72	0.462469	1.43533	2.32504	3.38234	4.26821	5.35537	6.31478
	1361.65	0.471382	1.44041	2.32778	3.39027	4.27478	5.36281	6.32031
	1363.58	0.470946	1.43891	2.32519	3.38851	4.26833	5.35647	6.31852
	1365.51	0.462554	1.43545	2.32477	3.38277	4.26439	5.35201	6.31452
	1367.44	0.462656	1.43627	2.32608	3.38396	4.26654	5.35409	6.31543
	1369.37	0.46453	1.43699	2.32592	3.38548	4.26681	5.35431	6.31628
	1371.29	0.463946	1.43715	2.32674	3.38612	4.26865	5.35596	6.31669
	1373.22	0.467162	1.43793	2.32639	3.38929	4.27147	5.35865	6.31831
	1375.15	0.464811	1.43357	2.32076	3.38552	4.2633	5.34979	6.3145
	1377.08	0.45871	1.43029	2.31962	3.38155	4.26067	5.34602	6.31194
	1379.01	0.455848	1.4281	2.31842	3.38054	4.25883	5.34279	6.31108
	1380.94	0.448636	1.42301	2.31557	3.37813	4.2532	5.3346	6.30824
	1382.87	0.440411	1.4171	2.31198	3.37637	4.24654	5.32483	6.30521
	1384.79	0.438465	1.41483	2.31019	3.37616	4.24723	5.325	6.30431
	1386.72	0.445979	1.41543	2.30638	3.37464	4.25003	5.33051	6.30394
	1388.65	0.44072	1.40834	2.29824	3.36081	4.24164	5.32375	6.29529
	1390.58	0.431899	1.40235	2.2948	3.35111	4.23782	5.3196	6.2892
	1392.51	0.429562	1.40049	2.29373	3.34856	4.24011	5.32206	6.28765
	1394.44	0.436057	1.4021	2.29191	3.35151	4.24278	5.32553	6.2894
	1396.37	0.438829	1.40261	2.2906	3.35143	4.24206	5.32497	6.28965
	1398.3	0.436095	1.4017	2.29042	3.34881	4.24042	5.32255	6.28858
	1400.22	0.430085	1.39847	2.28816	3.34218	4.23259	5.31401	6.28453
	1402.15	0.426354	1.3991	2.2913	3.34085	4.23498	5.31616	6.28457
	1404.08	0.431093	1.40301	2.29387	3.34516	4.23944	5.32092	6.28803
	1406.01	0.433307	1.40494	2.29444	3.34596	4.23784	5.31956	6.2889
	1407.94	0.432239	1.40669	2.29733	3.34619	4.2396	5.32125	6.28984
	1409.87	0.436617	1.41112	2.30108	3.35061	4.24466	5.32667	6.29362
	1411.8	0.440408	1.41413	2.30302	3.35334	4.24629	5.3287	6.2958
	1413.72	0.44046	1.41561	2.30526	3.35407	4.24794	5.33053	6.29653
	1415.65	0.447017	1.42116	2.30995	3.3612	4.25741	5.34085	6.30191
	1417.58	0.458047	1.42744	2.31295	3.37059	4.26635	5.35086	6.30828
	1419.51	0.45833	1.42412	2.30705	3.36636	4.25443	5.33907	6.30409
	1421.44	0.450166	1.4213	2.30789	3.36106	4.25202	5.33663	6.30079
	1423.37	0.449387	1.42156	2.30882	3.36149	4.25406	5.33849	6.30145
	1425.3	0.447161	1.41878	2.30615	3.35827	4.24918	5.33342	6.29896
	1427.23	0.443377	1.41731	2.30683	3.35664	4.2509	5.33484	6.29782
	1429.15	0.444847	1.41637	2.30468	3.35708	4.25069	5.33497	6.29748
	1431.08	0.444448	1.41392	2.30164	3.35536	4.24746	5.3319	6.29585
	1433.01	0.442492	1.41266	2.30164	3.35455	4.24867	5.3333	6.29526
	1434.94	0.442401	1.41223	2.30182	3.35577	4.25274	5.33772	6.29558
	1436.87	0.4434	1.4073	2.29325	3.35204	4.24201	5.32708	6.29147
	1438.8	0.432478	1.4003	2.28952	3.34262	4.23367	5.31782	6.2851
	1440.73	0.425624	1.39705	2.28924	3.3384	4.23281	5.31614	6.28267
	1442.66	0.422555	1.39422	2.28708	3.33556	4.23091	5.3139	6.28052
	1444.58	0.421944	1.39313	2.28628	3.33508	4.23173	5.3149	6.27997
	1446.51	0.424119	1.39377	2.28605	3.33714	4.23433	5.31814	6.28109
	1448.44	0.426517	1.39348	2.28382	3.33751	4.23126	5.31546	6.28098
	1450.37	0.425284	1.39397	2.28566	3.33745	4.23249	5.31641	6.28129
	1452.3	0.429122	1.39779	2.28916	3.34197	4.23831	5.32264	6.28466
	1454.23	0.434976	1.40292	2.29371	3.34923	4.24877	5.33439	6.28923
	1456.16	0.450788	1.41062	2.29642	3.36333	4.26131	5.3492	6.29707
	1458.08	0.456765	1.40761	2.28722	3.36027	4.24166	5.33018	6.2934
	1460.01	0.441054	1.4028	2.28951	3.34948	4.23604	5.32216	6.28793
	1461.94	0.432158	1.40026	2.29196	3.34534	4.23876	5.32379	6.28559
	1463.87	0.431202	1.3978	2.2895	3.34438	4.23846	5.3232	6.28399
	1465.8	0.429396	1.39148	2.28142	3.33854	4.2286	5.31315	6.27902
	1467.73	0.421706	1.38638	2.27887	3.33224	4.22613	5.30982	6.27479
	1469.66	0.415277	1.38163	2.27661	3.32823	4.22807	5.31133	6.27133
	1471.59	0.41734	1.37749	2.26984	3.32859	4.2298	5.31359	6.26941
	1473.51	0.414246	1.36281	2.25003	3.31718	4.21161	5.29522	6.25862
	1475.44	0.39659	1.34926	2.24136	3.30103	4.19878	5.27971	6.2478
	1477.37	0.377397	1.334	2.23062	3.28306	4.18386	5.26258	6.23525
	1479.3	0.365309	1.32515	2.22487	3.27309	4.17889	5.25609	6.22806
	1481.23	0.357646	1.31599	2.2161	3.26422	4.17122	5.24702	6.22128
	1483.16	0.347432	1.30614	2.20838	3.25389	4.16302	5.23784	6.21345
	1485.09	0.341804	1.30116	2.20466	3.24948	4.16316	5.23718	6.20977
	1487.01	0.343981	1.29882	2.20005	3.24989	4.1655	5.23972	6.20871
	1488.94	0.348792	1.2956	2.1928	3.25021	4.16338	5.23796	6.20766
	1490.87	0.335235	1.28178	2.1796	3.23327	4.14142	5.21399	6.19554
	1492.8	0.316908	1.27261	2.17682	3.22019	4.13548	5.20606	6.18675
	1494.73	0.311317	1.26948	2.17599	3.21755	4.13877	5.20851	6.18459
	1496.66	0.313398	1.26441	2.16752	3.21518	4.13338	5.20346	6.18116
	1498.59	0.309921	1.25876	2.16116	3.20897	4.12479	5.19409	6.17669
	1500.52	0.303911	1.25551	2.15945	3.20413	4.12232	5.19032	6.17437
	1502.44	0.296165	1.25155	2.15831	3.19924	4.12245	5.1897	6.17096
	1504.37	0.288498	1.24733	2.15772	3.1956	4.12629	5.19302	6.16726
	1506.3	0.306432	1.25067	2.15423	3.20796	4.13585	5.2046	6.17276
	1508.23	0.329586	1.25522	2.14528	3.21549	4.12533	5.19651	6.1788
	1510.16	0.306566	1.24797	2.14668	3.2013	4.12044	5.18819	6.17116
	1512.09	0.29001	1.2392	2.14307	3.18868	4.112	5.17758	6.16265
	1514.02	0.283758	1.23628	2.14269	3.18524	4.11349	5.17845	6.1601
	1515.94	0.287641	1.23633	2.14039	3.18772	4.11654	5.18152	6.16099
	1517.87	0.283804	1.22957	2.13267	3.1806	4.10569	5.17134	6.15458
	1519.8	0.27779	1.22742	2.13409	3.17887	4.11083	5.17595	6.15312
	1521.73	0.284389	1.22259	2.12312	3.17722	4.09899	5.16492	6.14946
	1523.66	0.276978	1.22043	2.12367	3.17185	4.09672	5.16195	6.14713
	1525.59	0.274888	1.2208	2.12478	3.17148	4.0987	5.16291	6.14815
	1527.52	0.26795	1.2156	2.12052	3.16415	4.08963	5.1528	6.14353
	1529.45	0.257017	1.21053	2.11939	3.15632	4.08535	5.1471	6.13867
	1531.37	0.253562	1.21035	2.12125	3.15626	4.09127	5.15252	6.13876
	1533.3	0.259984	1.20885	2.11485	3.15739	4.0865	5.1483	6.13836
	1535.23	0.255643	1.2053	2.11257	3.1524	4.08133	5.14338	6.13511
	1537.16	0.245133	1.20241	2.11543	3.14846	4.08713	5.14828	6.13215
	1539.09	0.244282	1.1974	2.10935	3.14737	4.08751	5.14989	6.12746
	1541.02	0.266689	1.19711	2.09452	3.15401	4.07545	5.14223	6.12744
	1542.95	0.268272	1.20467	2.10446	3.15902	4.08515	5.1497	6.13607
	1544.88	0.25831	1.20089	2.10414	3.15029	4.07591	5.1375	6.13323
	1546.8	0.239571	1.19334	2.10394	3.13771	4.06967	5.12935	6.12566
	1548.73	0.236241	1.193	2.10538	3.13732	4.07378	5.13248	6.12591
	1550.66	0.238405	1.19197	2.10209	3.1367	4.07049	5.12964	6.1252
	1552.59	0.232941	1.18948	2.10198	3.13363	4.07155	5.13029	6.12273
	1554.52	0.236031	1.18911	2.10003	3.13523	4.07311	5.13254	6.12257
	1556.45	0.233156	1.18738	2.10056	3.13475	4.07751	5.13769	6.12103
	1558.38	0.23397	1.18093	2.09224	3.13276	4.0683	5.12819	6.11662
	1560.3	0.236099	1.17728	2.08227	3.12397	4.04362	5.10351	6.11286
	1562.23	0.224137	1.17868	2.09119	3.12149	4.05521	5.11317	6.1137
	1564.16	0.219663	1.17771	2.09214	3.11933	4.05675	5.11361	6.11294
	1566.09	0.218377	1.17699	2.09197	3.11832	4.05674	5.11352	6.11264
	1568.02	0.215799	1.17617	2.09295	3.11803	4.06031	5.11663	6.1124
	1569.95	0.220029	1.17399	2.08659	3.11603	4.05075	5.10741	6.11046
	1571.88	0.21655	1.17404	2.08896	3.11429	4.05237	5.10858	6.11045
	1573.81	0.212045	1.17395	2.09207	3.11432	4.05945	5.11499	6.11054
	1575.73	0.216197	1.17254	2.08701	3.11494	4.05572	5.11174	6.10947
	1577.66	0.220653	1.17299	2.08465	3.11406	4.04866	5.10485	6.11025
	1579.59	0.214015	1.17285	2.08899	3.11162	4.05233	5.10706	6.11052
	1581.52	0.212464	1.1733	2.09045	3.11107	4.05409	5.10798	6.11104
	1583.45	0.212847	1.17384	2.09083	3.11109	4.05478	5.10855	6.11147
	1585.38	0.213005	1.17412	2.09121	3.11095	4.05526	5.10893	6.1118
	1587.31	0.213741	1.17496	2.09217	3.11147	4.05699	5.11055	6.11257
	1589.23	0.216357	1.17671	2.09323	3.11305	4.05901	5.11261	6.114
	1591.16	0.218144	1.17782	2.09419	3.11403	4.06037	5.11427	6.11494
	1593.09	0.219596	1.17924	2.09548	3.11518	4.06237	5.11634	6.11595
	1595.02	0.222545	1.18146	2.09664	3.11696	4.06372	5.11792	6.11749
	1596.95	0.223897	1.18351	2.09856	3.11781	4.06461	5.11885	6.11881
	1598.88	0.224266	1.18533	2.10101	3.11877	4.06707	5.12118	6.12
	1600.81	0.228265	1.18902	2.10379	3.12215	4.07101	5.12542	6.12273
	1602.74	0.232823	1.19291	2.10619	3.12546	4.07348	5.12856	6.12552
	1604.66	0.235307	1.19663	2.10985	3.12803	4.07627	5.13164	6.12805
	1606.59	0.238845	1.20087	2.11404	3.13173	4.08102	5.13663	6.13122
	1608.52	0.244573	1.20603	2.11748	3.13588	4.08361	5.13977	6.13465
	1610.45	0.24773	1.21074	2.12158	3.13886	4.08563	5.14206	6.13765
	1612.38	0.250308	1.21611	2.12725	3.14279	4.09101	5.1476	6.14135
	1614.31	0.251677	1.22042	2.13234	3.1466	4.09858	5.1554	6.14405
	1616.24	0.261162	1.22576	2.13361	3.15217	4.09834	5.15607	6.14725
	1618.17	0.271552	1.23452	2.13905	3.15918	4.09919	5.15802	6.15388
	1620.09	0.272322	1.24204	2.14904	3.16488	4.11117	5.16961	6.15991
	1622.02	0.276166	1.24734	2.15394	3.17002	4.1175	5.17599	6.16377
	1623.95	0.28606	1.25438	2.15729	3.17596	4.11615	5.17559	6.16825
	1625.88	0.286423	1.2595	2.16411	3.17908	4.12181	5.18099	6.17191
	1627.81	0.290575	1.26499	2.16875	3.18343	4.1246	5.18368	6.17591
	1629.74	0.294818	1.27102	2.17406	3.18775	4.12745	5.18682	6.18012
	1631.67	0.296242	1.27664	2.18101	3.1922	4.1357	5.19518	6.18405
	1633.59	0.297205	1.27983	2.18539	3.19603	4.1436	5.20366	6.18625
	1635.52	0.31053	1.28419	2.18364	3.20386	4.14214	5.20403	6.18942
	1637.45	0.319878	1.28934	2.18512	3.20833	4.13855	5.20129	6.19365
	1639.38	0.315699	1.29304	2.19264	3.2091	4.14516	5.20657	6.1966
	1641.31	0.314607	1.29483	2.1956	3.20997	4.14799	5.20924	6.19782
	1643.24	0.31483	1.29702	2.1991	3.21241	4.15373	5.2155	6.19929
	1645.17	0.316765	1.29748	2.20012	3.21563	4.16	5.2225	6.20007
	1647.1	0.33089	1.29761	2.19174	3.22007	4.15055	5.21504	6.20008
	1649.02	0.324431	1.29642	2.19304	3.21579	4.14891	5.21331	6.19822
	1650.95	0.315435	1.29704	2.20031	3.21522	4.16054	5.22366	6.19849
	1652.88	0.320194	1.28977	2.18913	3.21329	4.14704	5.20973	6.19398
	1654.81	0.326575	1.29017	2.18335	3.21166	4.13572	5.19946	6.19447
	1656.74	0.314226	1.28863	2.18785	3.2067	4.14083	5.20298	6.19318
	1658.67	0.306458	1.28588	2.18838	3.20266	4.14181	5.20286	6.19087
	1660.6	0.303265	1.28303	2.18647	3.20083	4.14277	5.20371	6.18888
	1662.52	0.303297	1.27755	2.17918	3.19729	4.13472	5.19587	6.18491
	1664.45	0.298291	1.27247	2.17515	3.19156	4.12833	5.18948	6.18079
	1666.38	0.292935	1.27191	2.17748	3.19074	4.13474	5.19531	6.18037
	1668.31	0.293526	1.26884	2.173	3.19069	4.1352	5.19634	6.17837
	1670.24	0.295812	1.26138	2.16136	3.18604	4.12199	5.18421	6.17258
	1672.17	0.288551	1.25711	2.15989	3.18057	4.12	5.18135	6.16946
	1674.1	0.282065	1.25341	2.15872	3.17683	4.1202	5.18028	6.16706
	1676.03	0.279342	1.24563	2.14936	3.16996	4.10773	5.16791	6.16152
	1677.95	0.274385	1.24428	2.1506	3.16855	4.1121	5.17158	6.16091
	1679.88	0.276301	1.24416	2.14923	3.17065	4.1166	5.17603	6.1619
	1681.81	0.273529	1.2415	2.14771	3.16959	4.11995	5.17984	6.15979
	1683.74	0.270153	1.23036	2.13412	3.16124	4.1036	5.16295	6.15124
	1685.67	0.266947	1.22249	2.12429	3.15265	4.08781	5.14795	6.14486
	1687.6	0.260539	1.22265	2.1285	3.15182	4.09532	5.15391	6.14561
	1689.53	0.253643	1.21668	2.12382	3.14516	4.08858	5.14592	6.14105
	1691.46	0.243273	1.2097	2.11956	3.13662	4.08222	5.13879	6.13472
	1693.38	0.237435	1.20763	2.12039	3.13479	4.08713	5.14315	6.13287
	1695.31	0.240382	1.20425	2.1142	3.13534	4.08638	5.14304	6.13094
	1697.24	0.247553	1.20184	2.1069	3.13685	4.08254	5.14169	6.12946
	1699.17	0.239951	1.19815	2.10597	3.13231	4.08079	5.13811	6.12651
	1701.1	0.240099	1.1922	2.09712	3.12593	4.06432	5.12166	6.12244
	1703.03	0.233368	1.19188	2.10119	3.12482	4.07188	5.12855	6.12232
	1704.96	0.228928	1.18776	2.09755	3.12088	4.06825	5.12402	6.1192
	1706.88	0.223593	1.1819	2.09181	3.11376	4.05773	5.1131	6.1144
	1708.81	0.216989	1.17976	2.09275	3.11026	4.05803	5.11196	6.11268
	1710.74	0.214152	1.1779	2.09197	3.10853	4.05845	5.11212	6.11139
	1712.67	0.213961	1.17827	2.09267	3.11019	4.0641	5.11783	6.11214
	1714.6	0.222269	1.18038	2.09148	3.11682	4.0716	5.12655	6.11514
	1716.53	0.228617	1.17793	2.08554	3.11814	4.06758	5.12341	6.11424
	1718.46	0.218493	1.16735	2.07475	3.10334	4.04267	5.09749	6.10453
	1720.39	0.206185	1.16482	2.07816	3.09736	4.04394	5.09741	6.10179
	1722.31	0.201478	1.16387	2.07971	3.09591	4.04675	5.09913	6.10136
	1724.24	0.198626	1.16084	2.07674	3.09237	4.04229	5.09428	6.09885
	1726.17	0.193906	1.1581	2.07552	3.08878	4.0409	5.09244	6.09618
	1728.1	0.194294	1.15848	2.07606	3.09009	4.04497	5.09647	6.0969
	1730.03	0.200716	1.16064	2.07545	3.0947	4.04934	5.10195	6.09926
	1731.96	0.203307	1.16179	2.07611	3.09791	4.0553	5.1087	6.1004
	1733.89	0.20667	1.15596	2.06621	3.09418	4.04133	5.09489	6.09657
	1735.81	0.199155	1.15085	2.06304	3.08615	4.03195	5.0856	6.09141
	1737.74	0.191158	1.15084	2.06718	3.0846	4.03926	5.09126	6.09087
	1739.67	0.19044	1.14781	2.06256	3.0817	4.03345	5.08533	6.08832
	1741.6	0.190705	1.14815	2.06314	3.08231	4.03515	5.08715	6.08908
	1743.53	0.195574	1.15111	2.06441	3.08646	4.03977	5.09179	6.09247
	1745.46	0.194835	1.15042	2.06415	3.08616	4.04099	5.09328	6.09183
	1747.39	0.195993	1.15013	2.06344	3.0874	4.04323	5.09589	6.09183
	1749.32	0.200233	1.15043	2.06134	3.08914	4.04141	5.09475	6.09291
	1751.24	0.196137	1.14672	2.05795	3.08361	4.03135	5.08364	6.08988
	1753.17	0.184262	1.14107	2.05714	3.07515	4.02578	5.07722	6.08414
	1755.1	0.178379	1.13992	2.05898	3.07335	4.02923	5.07951	6.083
	1757.03	0.182994	1.1406	2.05683	3.07527	4.02755	5.07844	6.08415
	1758.96	0.180237	1.13956	2.05708	3.07393	4.02788	5.07889	6.08303
	1760.89	0.178406	1.13791	2.05574	3.07274	4.02704	5.07749	6.08188
	1762.82	0.177739	1.13473	2.05149	3.06919	4.01862	5.06942	6.07918
	1764.75	0.172411	1.13366	2.05353	3.06698	4.02056	5.07091	6.07796
	1766.67	0.173862	1.13546	2.05558	3.06977	4.02613	5.07613	6.08023
	1768.6	0.177625	1.13604	2.05422	3.07187	4.02694	5.07799	6.08091
	1770.53	0.174547	1.1337	2.05249	3.07017	4.02738	5.07846	6.07807
	1772.46	0.177785	1.1297	2.04447	3.06721	4.01546	5.06727	6.07503
	1774.39	0.174909	1.12958	2.04612	3.0655	4.01441	5.06559	6.07539
	1776.32	0.170675	1.12962	2.04839	3.06411	4.01637	5.06653	6.07547
	1778.25	0.169003	1.13007	2.04992	3.06431	4.01963	5.0694	6.076
	1780.17	0.170381	1.12933	2.04817	3.06422	4.01781	5.06768	6.07586
	1782.1	0.168247	1.12752	2.047	3.06197	4.01506	5.06511	6.07423
	1784.03	0.167311	1.12762	2.04761	3.06192	4.01633	5.06577	6.07457
	1785.96	0.165966	1.12566	2.04574	3.05971	4.01257	5.06211	6.07296
	1787.89	0.162391	1.12474	2.04651	3.05835	4.0142	5.06357	6.07173
	1789.82	0.165181	1.1274	2.04854	3.06241	4.02151	5.07099	6.07415
	1791.75	0.171265	1.12664	2.0439	3.06398	4.01757	5.06806	6.0742
	1793.68	0.169838	1.12411	2.04102	3.06068	4.01072	5.06172	6.07195
	1795.6	0.167511	1.12518	2.04373	3.06079	4.01413	5.06432	6.07292
	1797.53	0.163132	1.12294	2.04329	3.05782	4.01297	5.06264	6.07082
	1799.46	0.162576	1.12216	2.04271	3.05761	4.01354	5.06309	6.07048
	1801.39	0.167978	1.12379	2.04182	3.06015	4.01261	5.06253	6.07279
	1803.32	0.161138	1.12006	2.04033	3.05447	4.00747	5.05677	6.06893
	1805.25	0.1554	1.1174	2.03985	3.05075	4.00574	5.05445	6.06625
	1807.18	0.155712	1.118	2.04056	3.05173	4.00795	5.05663	6.06693
	1809.1	0.156432	1.11782	2.03986	3.05209	4.00829	5.05718	6.0669
	1811.03	0.15792	1.11714	2.03807	3.05202	4.00616	5.05526	6.06686
	1812.96	0.155286	1.11525	2.0369	3.0493	4.00268	5.05157	6.06518
	1814.89	0.150805	1.1139	2.0373	3.04691	4.00281	5.051	6.06363
	1816.82	0.152001	1.11428	2.03702	3.04765	4.00321	5.05145	6.06428
	1818.75	0.150287	1.11276	2.03617	3.0461	4.00144	5.0498	6.06301
	1820.68	0.149024	1.11216	2.03604	3.04533	4.00152	5.04982	6.06231
	1822.61	0.150296	1.11357	2.0373	3.04729	4.0055	5.05386	6.06357
	1824.53	0.15349	1.11369	2.03557	3.04852	4.00443	5.05316	6.06411
	1826.46	0.152256	1.11228	2.03449	3.04703	4.00264	5.05192	6.06254
	1828.39	0.150416	1.11188	2.03474	3.04687	4.00501	5.05378	6.06198
	1830.32	0.154031	1.11033	2.03039	3.04607	3.99767	5.04708	6.06141
	1832.25	0.150305	1.10972	2.03205	3.04414	3.99759	5.04652	6.06092
	1834.18	0.146875	1.10945	2.03333	3.04305	3.99949	5.0476	6.06051
	1836.11	0.147034	1.10938	2.03284	3.04315	3.99953	5.04763	6.06053
	1838.04	0.147078	1.10864	2.03204	3.04253	3.99787	5.04609	6.06003
	1839.96	0.145737	1.10866	2.03292	3.04222	3.99946	5.04768	6.05972
	1841.89	0.14815	1.11131	2.03533	3.04607	4.00663	5.05493	6.06227
	1843.82	0.155766	1.11254	2.03275	3.04963	4.00534	5.05477	6.06424
	1845.75	0.156735	1.11193	2.03116	3.04859	4.00098	5.05084	6.06364
	1847.68	0.151628	1.11052	2.03193	3.04565	4.00015	5.04889	6.06208
	1849.61	0.146168	1.10732	2.03066	3.04122	3.99614	5.04434	6.05903
	1851.54	0.142247	1.10556	2.03043	3.03865	3.99493	5.04269	6.05727
	1853.46	0.141815	1.10537	2.0301	3.03823	3.99451	5.04216	6.05706
	1855.39	0.141723	1.1055	2.03027	3.03835	3.99501	5.04268	6.05712
	1857.32	0.143124	1.10621	2.03067	3.03956	3.99614	5.04394	6.05796
	1859.25	0.14448	1.10684	2.03091	3.04062	3.99696	5.04493	6.05874
	1861.18	0.144482	1.10658	2.03054	3.04042	3.9964	5.04439	6.05859
	1863.11	0.142943	1.10578	2.03042	3.03941	3.99623	5.04413	6.0577
	1865.04	0.143119	1.10647	2.03125	3.04054	3.99946	5.04751	6.05803
	1866.97	0.147937	1.10878	2.03154	3.0448	4.0041	5.0528	6.06037
	1868.89	0.155007	1.10936	2.02821	3.04698	3.99965	5.0492	6.06183
	1870.82	0.149316	1.10644	2.02751	3.04192	3.99421	5.04313	6.05885
	1872.75	0.141828	1.10404	2.02811	3.03752	3.99309	5.04083	6.0561
	1874.68	0.139533	1.10307	2.02792	3.03608	3.99253	5.03991	6.05516
	1876.61	0.139628	1.10302	2.02802	3.03614	3.99275	5.04018	6.05527
	1878.54	0.140351	1.10344	2.02811	3.03663	3.99321	5.04071	6.0557
	1880.47	0.139666	1.10293	2.0276	3.03592	3.99247	5.03994	6.05512
	1882.39	0.138803	1.10228	2.02734	3.03532	3.99229	5.03973	6.05456
	1884.32	0.139569	1.10241	2.02701	3.03572	3.9923	5.03984	6.05476
	1886.25	0.139155	1.1024	2.02709	3.03571	3.99309	5.04063	6.0546
	1888.18	0.140097	1.10296	2.02731	3.03691	3.99505	5.04241	6.05537
	1890.11	0.142583	1.10241	2.02513	3.03684	3.99146	5.03939	6.05524
	1892.04	0.13969	1.10174	2.02588	3.03531	3.99156	5.03929	6.05427
	1893.97	0.139831	1.10233	2.02657	3.03602	3.99335	5.04083	6.05494
	1895.9	0.140561	1.10168	2.02542	3.03554	3.99117	5.03893	6.0546
	1897.82	0.137906	1.10051	2.02522	3.03361	3.9899	5.03728	6.05334
	1899.75	0.136641	1.10013	2.0252	3.03284	3.98985	5.037	6.05285
	1901.68	0.13678	1.10005	2.02507	3.03289	3.9899	5.0371	6.05289
	1903.61	0.136455	1.0997	2.02477	3.03254	3.98949	5.03672	6.05257
	1905.54	0.136691	1.1	2.02501	3.03293	3.99037	5.03768	6.05279
	1907.47	0.138789	1.10123	2.02569	3.0349	3.99266	5.04021	6.05414
	1909.4	0.140653	1.10132	2.02475	3.03545	3.99154	5.03928	6.05454
	1911.33	0.138219	1.09976	2.02375	3.03307	3.9888	5.03634	6.05295
	1913.25	0.136095	1.09921	2.0241	3.03197	3.98897	5.03625	6.05229
	1915.18	0.136024	1.09976	2.02522	3.03282	3.99158	5.03897	6.05283
	1917.11	0.138784	1.10065	2.02489	3.03456	3.99244	5.04005	6.05399
	1919.04	0.140434	1.10031	2.02335	3.03426	3.98962	5.0379	6.05371
	1920.97	0.139756	1.10148	2.02553	3.03547	3.99371	5.04157	6.05476
	1922.9	0.1427	1.10203	2.02435	3.0365	3.99228	5.04024	6.0556
	1924.83	0.13809	1.09922	2.02289	3.03226	3.98779	5.03552	6.05264
	1926.75	0.134589	1.09791	2.02311	3.03025	3.98732	5.03451	6.05138
	1928.68	0.134002	1.09754	2.02302	3.02989	3.98723	5.03438	6.05118
	1930.61	0.134117	1.09766	2.02303	3.02997	3.98741	5.0346	6.05133
	1932.54	0.134622	1.09792	2.02306	3.03035	3.98775	5.03505	6.05165
	1934.47	0.134282	1.09749	2.02272	3.02991	3.98713	5.03437	6.05133
	1936.4	0.133568	1.09708	2.02259	3.0293	3.98682	5.03397	6.0509
	1938.33	0.133611	1.09731	2.02277	3.02951	3.98746	5.03476	6.05095
	1940.26	0.135064	1.09886	2.02424	3.03179	3.9914	5.03879	6.05251
	1942.18	0.139651	1.10021	2.0234	3.03426	3.99161	5.03943	6.0543
	1944.11	0.138294	1.09857	2.02175	3.03203	3.98789	5.03597	6.05255
	1946.04	0.135069	1.09716	2.02165	3.02993	3.98684	5.03438	6.05115
	1947.97	0.133426	1.0963	2.02141	3.02866	3.98592	5.03323	6.05043
	1949.9	0.132378	1.09615	2.02154	3.02811	3.98593	5.03303	6.05014
	1951.83	0.132088	1.09596	2.0214	3.02793	3.98588	5.03302	6.05001
	1953.76	0.13263	1.09617	2.02151	3.02844	3.98658	5.03374	6.05043
	1955.68	0.133062	1.09605	2.0212	3.02844	3.98611	5.03339	6.05043
	1957.61	0.131936	1.09553	2.02106	3.02764	3.98558	5.03277	6.04986
	1959.54	0.131599	1.09529	2.02082	3.02735	3.98546	5.03256	6.04968
	1961.47	0.131606	1.09515	2.02051	3.02724	3.98527	5.03235	6.04956
	1963.4	0.131287	1.09522	2.02071	3.02724	3.98584	5.03296	6.04942
	1965.33	0.133277	1.09661	2.02156	3.02932	3.98867	5.03583	6.05089
	1967.26	0.135839	1.09684	2.02044	3.03022	3.98746	5.03498	6.05152
	1969.19	0.132694	1.09502	2.01964	3.0275	3.98463	5.03204	6.04957
	1971.11	0.13031	1.09418	2.01976	3.02607	3.98426	5.03126	6.04864
	1973.04	0.129941	1.09394	2.01963	3.02577	3.98412	5.03105	6.04844
	1974.97	0.129836	1.09388	2.01951	3.02569	3.98402	5.03097	6.04837
	1976.9	0.129668	1.09381	2.01938	3.02551	3.98388	5.03076	6.04824
	1978.83	0.129548	1.09367	2.01932	3.02541	3.98383	5.03065	6.04814
	1980.76	0.12957	1.09362	2.01931	3.02545	3.98378	5.03069	6.04819
	1982.69	0.129571	1.09368	2.01927	3.02542	3.98381	5.03069	6.04819
	1984.62	0.129495	1.09366	2.01928	3.02543	3.98405	5.03096	6.04814
	1986.54	0.130639	1.09442	2.01971	3.02659	3.98551	5.03247	6.04895
	1988.47	0.132254	1.09532	2.02001	3.0278	3.98665	5.03383	6.04977
	1990.4	0.1333	1.09614	2.02061	3.02898	3.98839	5.03561	6.05055
	1992.33	0.135632	1.09643	2.01973	3.02975	3.98701	5.03454	6.05116
	1994.26	0.131992	1.09428	2.01876	3.02658	3.98386	5.03122	6.04882
	1996.19	0.129108	1.09335	2.01885	3.0249	3.9835	5.03033	6.04768
	1998.12	0.129275	1.09338	2.01879	3.02497	3.98349	5.03033	6.04775
	2000.04	0.129327	1.09344	2.01881	3.02497	3.98343	5.03025	6.04781
	2001.97	0.129129	1.09345	2.01883	3.0248	3.98334	5.03011	6.04773
	2003.9	0.129117	1.0935	2.01899	3.02486	3.98348	5.03023	6.04782
	2005.83	0.129486	1.09372	2.01916	3.02517	3.98377	5.03064	6.04807
	2007.76	0.129979	1.09415	2.01931	3.02556	3.98407	5.03097	6.04837
	2009.69	0.129966	1.09418	2.01927	3.02545	3.9838	5.03073	6.04831
	2011.62	0.129762	1.0942	2.01941	3.02535	3.98381	5.03072	6.04828
	2013.55	0.130153	1.09473	2.01992	3.02585	3.9848	5.03179	6.04863
	2015.47	0.132433	1.09647	2.02101	3.02802	3.98732	5.03442	6.05025
	2017.4	0.135425	1.09765	2.02107	3.02979	3.98758	5.03508	6.0516
	2019.33	0.133692	1.09664	2.02066	3.02821	3.98584	5.03324	6.05048
	2021.26	0.132006	1.09615	2.02077	3.02715	3.98539	5.03253	6.04979
	2023.19	0.132116	1.09638	2.02104	3.02732	3.98556	5.03271	6.04999
	2025.12	0.132076	1.09636	2.02111	3.02724	3.9854	5.03264	6.04996
	2027.05	0.132151	1.09666	2.02137	3.02734	3.98555	5.03282	6.05014
	2028.97	0.132401	1.09695	2.02164	3.02752	3.98564	5.03295	6.05036
	2030.9	0.13263	1.09723	2.02198	3.02777	3.98593	5.03324	6.05059
	2032.83	0.133102	1.09765	2.02225	3.02815	3.98626	5.03361	6.05092
	2034.76	0.133397	1.09807	2.02255	3.02846	3.98654	5.03395	6.05122
	2036.69	0.13392	1.09846	2.02288	3.0289	3.98688	5.03439	6.05161
	2038.62	0.134649	1.09922	2.02361	3.02974	3.98806	5.03569	6.05227
	2040.55	0.136709	1.10051	2.02419	3.03133	3.98942	5.03725	6.0535
	2042.48	0.136848	1.10042	2.02397	3.03113	3.98868	5.03661	6.05338
	2044.4	0.13557	1.09981	2.02386	3.0302	3.98798	5.03578	6.05272
	2046.33	0.135422	1.09994	2.02399	3.03015	3.98801	5.03582	6.05274
	2048.26	0.135309	1.09994	2.02401	3.03002	3.98786	5.0357	6.05269
	2050.19	0.135417	1.09999	2.02417	3.0301	3.98801	5.03585	6.05283
	2052.12	0.135549	1.10014	2.0243	3.0302	3.98813	5.03604	6.053
	2054.05	0.135698	1.10028	2.02436	3.03031	3.98823	5.03619	6.05311
	2055.98	0.135718	1.10023	2.02437	3.03033	3.98823	5.03621	6.05311
	2057.9	0.135758	1.10029	2.02446	3.03042	3.98845	5.03642	6.0532
	2059.83	0.136164	1.10045	2.02442	3.03064	3.98865	5.0367	6.05338
	2061.76	0.136107	1.10053	2.02451	3.03072	3.98901	5.03706	6.05342
	2063.69	0.137879	1.10157	2.0251	3.03225	3.99074	5.03889	6.05459
	2065.62	0.138766	1.10169	2.02475	3.03245	3.99012	5.03847	6.05483
	2067.55	0.136792	1.1005	2.02419	3.03083	3.98869	5.03696	6.05356
	2069.48	0.135807	1.10002	2.02408	3.03017	3.9884	5.03649	6.05308
	2071.41	0.135706	1.09997	2.02403	3.03008	3.98843	5.03654	6.05303
	2073.33	0.136141	1.10014	2.02404	3.03036	3.98864	5.03682	6.05322
	2075.26	0.135906	1.09997	2.024	3.03017	3.98844	5.03662	6.05311
	2077.19	0.136514	1.10024	2.02421	3.03059	3.98902	5.03724	6.05347
	2079.12	0.136137	1.10005	2.02403	3.03031	3.98868	5.03692	6.05327
	2081.05	0.136315	1.1	2.02393	3.03043	3.98885	5.03712	6.05328
	2082.98	0.136086	1.09974	2.0238	3.03014	3.98862	5.03688	6.05307
	2084.91	0.136293	1.0999	2.02388	3.03032	3.98893	5.03724	6.05322
	2086.84	0.137009	1.10026	2.02402	3.0309	3.98956	5.03794	6.05358
	2088.76	0.137448	1.10053	2.02413	3.03135	3.99006	5.03844	6.05392
	2090.69	0.138072	1.10046	2.02387	3.03151	3.9899	5.03844	6.05397
	2092.62	0.13628	1.09957	2.02341	3.03016	3.98872	5.03709	6.05298
	2094.55	0.136853	1.09964	2.02344	3.03048	3.98925	5.03768	6.05316
	2096.48	0.13601	1.09925	2.02321	3.0299	3.98864	5.03701	6.05277
	2098.41	0.136876	1.09955	2.02326	3.03047	3.98925	5.03776	6.0531
	2100.34	0.136192	1.09919	2.02301	3.02992	3.98871	5.03713	6.05272
	2102.26	0.136729	1.09925	2.02304	3.03026	3.98916	5.03766	6.0529
	2104.19	0.136352	1.09901	2.02288	3.02991	3.98881	5.03725	6.05265
	2106.12	0.136542	1.09908	2.0228	3.03001	3.98909	5.03751	6.05272
	2108.05	0.136595	1.09896	2.02268	3.02998	3.98897	5.0374	6.05267
	2109.98	0.136241	1.09876	2.02253	3.02976	3.98882	5.03721	6.05251
	2111.91	0.136829	1.09893	2.02254	3.03008	3.98923	5.03767	6.0527
	2113.84	0.136777	1.09896	2.0225	3.03013	3.98926	5.03767	6.05272
	2115.77	0.137416	1.09904	2.02245	3.03048	3.98934	5.03787	6.05291
	2117.69	0.135902	1.09835	2.02205	3.02938	3.98834	5.03671	6.05214
	2119.62	0.136463	1.09852	2.02208	3.02971	3.98875	5.03717	6.05235
	2121.55	0.135587	1.09808	2.02185	3.02912	3.98809	5.03645	6.05193
	2123.48	0.13616	1.09826	2.02189	3.02949	3.98847	5.03688	6.05213
	2125.41	0.135292	1.09792	2.02163	3.02884	3.9878	5.0361	6.0517
	2127.34	0.135635	1.09796	2.02165	3.02905	3.98798	5.03632	6.05181
	2129.27	0.134859	1.09758	2.02143	3.02845	3.9873	5.03554	6.05143
	2131.19	0.135007	1.09763	2.0214	3.02855	3.98742	5.03564	6.05149
	2133.12	0.134341	1.09735	2.02121	3.02813	3.98693	5.03512	6.05117
	2135.05	0.134544	1.09749	2.02123	3.02834	3.98711	5.03533	6.05131
	2136.98	0.134131	1.09727	2.02099	3.02793	3.98659	5.03476	6.05108
	2138.91	0.133464	1.09691	2.02081	3.02744	3.98614	5.03419	6.05076
	2140.84	0.132725	1.09645	2.0206	3.02686	3.98549	5.03346	6.05032
	2142.77	0.131989	1.09616	2.0204	3.02635	3.985	5.03293	6.04997
	2144.7	0.132358	1.09632	2.02039	3.02657	3.98525	5.03323	6.05011
	2146.62	0.132882	1.09643	2.02041	3.02686	3.98554	5.03358	6.05026
	2148.55	0.133143	1.0964	2.02034	3.02696	3.98567	5.03379	6.05031
	2150.48	0.133698	1.09655	2.02034	3.0273	3.98608	5.0343	6.05052
	2152.41	0.133919	1.09651	2.02026	3.02738	3.9862	5.03445	6.05054
	2154.34	0.13429	1.09651	2.02021	3.02759	3.98647	5.03482	6.05067
	2156.27	0.134373	1.09641	2.02002	3.02758	3.98651	5.03493	6.05063
	2158.2	0.134758	1.09648	2.01998	3.02779	3.98678	5.03526	6.05072
	2160.13	0.134972	1.09643	2.01989	3.02787	3.9869	5.0354	6.0508
	2162.05	0.135293	1.09636	2.01967	3.02798	3.98704	5.0356	6.05089
	2163.98	0.134897	1.09593	2.01929	3.02756	3.98666	5.03523	6.05054
	2165.91	0.134791	1.09559	2.01905	3.02737	3.98655	5.03512	6.05032
	2167.84	0.13441	1.09519	2.01869	3.02698	3.98621	5.03482	6.05
	2169.77	0.134172	1.09488	2.01839	3.02671	3.98604	5.03469	6.04978
	2171.7	0.133634	1.09432	2.01797	3.02619	3.98558	5.03416	6.04935
	2173.63	0.133297	1.09381	2.01756	3.02581	3.98526	5.03381	6.04907
	2175.55	0.132702	1.09331	2.01708	3.02521	3.9847	5.03323	6.04864
	2177.48	0.132355	1.09293	2.01672	3.0248	3.98437	5.03283	6.04832
	2179.41	0.131742	1.09232	2.01624	3.02423	3.98382	5.03223	6.04788
	2181.34	0.131146	1.09173	2.01578	3.02367	3.98334	5.03175	6.04746
	2183.27	0.130381	1.09115	2.01534	3.02299	3.98278	5.03112	6.04695
	2185.2	0.129917	1.09069	2.01498	3.02258	3.98245	5.03076	6.04662
	2187.13	0.129195	1.0901	2.01446	3.02192	3.98179	5.03006	6.04615
	2189.06	0.128507	1.08958	2.01403	3.02129	3.98125	5.02944	6.0457
	2190.98	0.127711	1.08895	2.01359	3.0206	3.9806	5.02867	6.04519
	2192.91	0.127105	1.0884	2.01315	3.02003	3.98006	5.02808	6.04481
	2194.84	0.126332	1.08786	2.0127	3.01932	3.97937	5.02738	6.04431
	2196.77	0.125699	1.08738	2.01234	3.01875	3.97892	5.02686	6.04389
	2198.7	0.124917	1.08674	2.01187	3.01809	3.97833	5.02622	6.04341
	2200.63	0.124275	1.08621	2.01145	3.01752	3.97783	5.02572	6.04302
	2202.56	0.123564	1.08574	2.01105	3.01689	3.97728	5.02508	6.04259
	2204.48	0.123006	1.08524	2.01064	3.01644	3.97685	5.02457	6.04224
	2206.41	0.122294	1.08465	2.01016	3.01581	3.97617	5.02385	6.04177
	2208.34	0.121709	1.0842	2.00977	3.01524	3.97568	5.02324	6.04136
	2210.27	0.121103	1.08367	2.00933	3.01471	3.9752	5.02262	6.04097
	2212.2	0.120552	1.08315	2.00889	3.01423	3.97479	5.02218	6.0406
	2214.13	0.119863	1.0826	2.00843	3.01359	3.97423	5.02156	6.04009
	2216.06	0.119375	1.08216	2.00806	3.01315	3.97389	5.02116	6.03977
	2217.99	0.118908	1.08173	2.00768	3.01274	3.97351	5.02075	6.03946
	2219.91	0.118564	1.0814	2.00738	3.0124	3.97321	5.02043	6.03919
	2221.84	0.118223	1.08108	2.00708	3.01206	3.97289	5.02006	6.03891
	2223.77	0.117953	1.08078	2.00681	3.01184	3.97271	5.01981	6.03871
	2225.7	0.117513	1.08038	2.00647	3.01141	3.97229	5.01934	6.03839
	2227.63	0.117117	1.08003	2.00614	3.011	3.9719	5.01892	6.03808
	2229.56	0.116638	1.07961	2.00575	3.01057	3.97151	5.01847	6.03777
	2231.49	0.116258	1.07925	2.00544	3.01021	3.97124	5.01815	6.03748
	2233.42	0.115918	1.07891	2.00519	3.00983	3.97092	5.01778	6.03721
	2235.34	0.115739	1.07865	2.00494	3.00961	3.97076	5.01756	6.03704
	2237.27	0.115509	1.07839	2.00468	3.00937	3.97055	5.01731	6.03683
	2239.2	0.115442	1.07831	2.00456	3.00927	3.97048	5.01717	6.03675
	2241.13	0.115383	1.07821	2.00443	3.00913	3.97036	5.01701	6.03667
	2243.06	0.115456	1.07816	2.00436	3.00912	3.97038	5.01703	6.03671
	2244.99	0.115545	1.07814	2.00432	3.00904	3.97039	5.01699	6.03676
	2246.92	0.115782	1.07821	2.00436	3.00907	3.97053	5.01709	6.03691
	2248.84	0.115895	1.07821	2.00437	3.00907	3.97065	5.01713	6.03701
	2250.77	0.116079	1.07826	2.00442	3.00908	3.97085	5.01725	6.03713
	2252.7	0.116218	1.07831	2.00446	3.00904	3.97091	5.01729	6.03721
	2254.63	0.116453	1.07846	2.00454	3.00914	3.97107	5.01744	6.0374
	2256.56	0.116616	1.07851	2.0046	3.00907	3.97109	5.01741	6.03751
	2258.49	0.116841	1.07856	2.00466	3.00902	3.97116	5.01739	6.03763
	2260.42	0.116939	1.07857	2.00464	3.00892	3.97114	5.0173	6.03769
	2262.35	0.117099	1.07862	2.00465	3.00883	3.9712	5.01728	6.03779
	2264.27	0.117172	1.07857	2.00461	3.00864	3.97115	5.01715	6.0378
	2266.2	0.117205	1.07849	2.00456	3.00851	3.97112	5.01712	6.0378
	2268.13	0.11698	1.07823	2.00437	3.00826	3.97091	5.0169	6.03763
	2270.06	0.116831	1.07801	2.00417	3.00802	3.97078	5.01668	6.0375
	2271.99	0.116625	1.07779	2.00395	3.00778	3.97055	5.01645	6.03734
	2273.92	0.11645	1.07755	2.00367	3.00762	3.97035	5.01621	6.03717
	2275.85	0.116134	1.07714	2.00327	3.00731	3.96997	5.01579	6.03686
	2277.77	0.115746	1.07668	2.00282	3.00702	3.96958	5.01543	6.0365
	2279.7	0.115154	1.07607	2.00226	3.00669	3.96912	5.015	6.03604
	2281.63	0.114654	1.07553	2.00175	3.00643	3.96888	5.01479	6.03564
	2283.56	0.114861	1.07569	2.00193	3.00652	3.9693	5.0152	6.03582
	2285.49	0.11652	1.077	2.00311	3.00728	3.97069	5.0165	6.03714
	2287.42	0.119001	1.0789	2.00473	3.00836	3.97248	5.01813	6.03901
	2289.35	0.121851	1.081	2.00646	3.00965	3.9745	5.01999	6.04107
	2291.28	0.124911	1.08332	2.00835	3.01111	3.9767	5.02202	6.04332
	2293.2	0.128534	1.08602	2.01053	3.0129	3.97932	5.02442	6.04601
	2295.13	0.132267	1.08877	2.0128	3.01474	3.98202	5.02693	6.0488
	2297.06	0.136059	1.09164	2.01522	3.01669	3.98489	5.02969	6.0517
	2298.99	0.139892	1.09462	2.01778	3.01867	3.98781	5.03244	6.05468
	2300.92	0.143787	1.09756	2.0203	3.02061	3.99069	5.0352	6.05763
	2302.85	0.147142	1.10025	2.0227	3.02237	3.99346	5.03787	6.06031
	2304.78	0.152687	1.1047	2.02661	3.02533	3.99811	5.04216	6.06472
	2306.71	0.160628	1.11088	2.03183	3.0292	4.00399	5.04757	6.07079
	2308.63	0.168385	1.11686	2.03685	3.03282	4.00948	5.05264	6.07665
	2310.56	0.17441	1.12157	2.04083	3.03548	4.01353	5.05631	6.08123
	2312.49	0.177554	1.12394	2.04296	3.03648	4.01514	5.05773	6.08355
	2314.42	0.178995	1.1252	2.04437	3.03651	4.01599	5.05841	6.0847
	2316.35	0.183773	1.12937	2.04844	3.03844	4.02022	5.06212	6.08857
	2318.28	0.19282	1.13689	2.05529	3.04256	4.02727	5.06843	6.09579
	2320.21	0.203575	1.14548	2.06282	3.04711	4.03451	5.07503	6.1041
	2322.13	0.211827	1.15169	2.06817	3.04988	4.03905	5.07912	6.11005
	2324.06	0.216446	1.15494	2.07096	3.0506	4.04087	5.0806	6.11295
	2325.99	0.219784	1.15797	2.07407	3.05089	4.04293	5.08226	6.11542
	2327.92	0.225192	1.16244	2.07836	3.05267	4.04668	5.08547	6.11963
	2329.85	0.229944	1.16594	2.08139	3.05415	4.0489	5.08732	6.12301
	2331.78	0.2311	1.1664	2.08163	3.05348	4.04795	5.08632	6.12331
	2333.71	0.228632	1.16474	2.08059	3.05111	4.04595	5.08425	6.12128
	2335.64	0.229935	1.16602	2.0821	3.05088	4.047	5.08505	6.12239
	2337.56	0.232623	1.16804	2.08397	3.05164	4.04838	5.08638	6.12439
	2339.49	0.236579	1.17118	2.08654	3.05343	4.05118	5.08899	6.12741
	2341.42	0.242475	1.17546	2.08947	3.05614	4.05456	5.09218	6.13159
	2343.35	0.244004	1.17566	2.08842	3.05781	4.05441	5.09221	6.13224
	2345.28	0.234039	1.16546	2.07759	3.05412	4.04349	5.08265	6.12315
	2347.21	0.213705	1.14955	2.06363	3.04737	4.03199	5.07327	6.10769
	2349.14	0.207971	1.14884	2.06544	3.04777	4.03742	5.07814	6.1062
	2351.06	0.223424	1.16336	2.07965	3.05435	4.05179	5.09018	6.11965
	2352.99	0.244625	1.17989	2.09407	3.06113	4.0639	5.10077	6.13516
	2354.92	0.264589	1.19525	2.10735	3.0679	4.07525	5.11098	6.1496
	2356.85	0.281773	1.20778	2.11811	3.07373	4.08427	5.11912	6.16144
	2358.78	0.291379	1.21439	2.12344	3.07691	4.08855	5.12291	6.16753
	2360.71	0.291838	1.21398	2.12237	3.07647	4.0868	5.12134	6.16685
	2362.64	0.287862	1.21049	2.11855	3.0748	4.0832	5.11782	6.16362
	2364.57	0.278804	1.20291	2.11092	3.07148	4.07606	5.11137	6.15651
	2366.49	0.26594	1.19223	2.10109	3.06693	4.06693	5.10337	6.14672
	2368.42	0.250074	1.17935	2.08942	3.06127	4.05604	5.0938	6.13489
	2370.35	0.232832	1.16565	2.0769	3.0551	4.04467	5.08392	6.12214
	2372.28	0.214817	1.15122	2.06401	3.04835	4.03273	5.07351	6.10869
	2374.21	0.197654	1.13745	2.0519	3.04194	4.02142	5.06345	6.0958
	2376.14	0.181961	1.12496	2.04101	3.03593	4.01113	5.05419	6.084
	2378.07	0.167822	1.1139	2.03137	3.03026	4.0019	5.04589	6.07348
	2380	0.153976	1.10304	2.02208	3.02414	3.99262	5.03744	6.06309
	2381.92	0.14	1.09216	2.0131	3.01742	3.98326	5.02875	6.05258
	2383.85	0.127294	1.08265	2.00548	3.0111	3.9749	5.02093	6.04323
	2385.78	0.11788	1.07588	2.0002	3.00637	3.96888	5.01527	6.03652
	2387.71	0.11234	1.0719	1.99722	3.00352	3.96535	5.01192	6.03259
	2389.64	0.10979	1.07011	1.99591	3.00221	3.96375	5.01037	6.0308
	2391.57	0.108893	1.06951	1.99553	3.00173	3.96314	5.00981	6.03018
	2393.5	0.108692	1.06939	1.99543	3.00165	3.96293	5.00966	6.03002
	2395.42	0.108704	1.06947	1.99538	3.00173	3.96285	5.0096	6.03003
	2397.35	0.108783	1.06956	1.99536	3.0018	3.96287	5.00957	6.03005
	2399.28	0.108889	1.06955	1.99535	3.00184	3.96288	5.00955	6.03012
	2401.21	0.109068	1.06961	1.99546	3.00197	3.96297	5.00971	6.03029
	2403.14	0.109155	1.06971	1.99555	3.00203	3.96303	5.00989	6.03037
	2405.07	0.109232	1.06983	1.99561	3.00208	3.96313	5.01008	6.03043
	2407	0.109416	1.06994	1.99574	3.00221	3.96326	5.01024	6.03056
	2408.93	0.109629	1.07014	1.99594	3.0024	3.96343	5.01043	6.03071
	2410.85	0.109791	1.07037	1.99603	3.00254	3.96349	5.0105	6.03082
	2412.78	0.110063	1.0706	1.99619	3.00277	3.96362	5.01065	6.03103
	2414.71	0.110359	1.0708	1.99639	3.003	3.96373	5.01077	6.0312
	2416.64	0.110624	1.07104	1.99662	3.00324	3.96387	5.01096	6.03142
	2418.57	0.110893	1.07129	1.99689	3.0035	3.96406	5.01123	6.03167
	2420.5	0.11116	1.07153	1.99716	3.00377	3.96427	5.01155	6.03188
	2422.43	0.111353	1.07173	1.99741	3.004	3.96446	5.0118	6.03208
	2424.35	0.11159	1.07198	1.99773	3.00434	3.96471	5.01209	6.03235
	2426.28	0.111815	1.07217	1.99799	3.00463	3.96485	5.01232	6.03253
	2428.21	0.112131	1.07246	1.99824	3.00489	3.96503	5.01253	6.03272
	2430.14	0.112588	1.07284	1.99852	3.00521	3.9653	5.01282	6.03303
	2432.07	0.11304	1.07316	1.99882	3.00555	3.96559	5.01316	6.03335
	2434	0.113346	1.07347	1.99909	3.00585	3.96579	5.01346	6.03363
	2435.93	0.113682	1.07386	1.99939	3.0062	3.96608	5.01386	6.03394
	2437.86	0.114004	1.07414	1.99968	3.00651	3.9664	5.01424	6.03422
	2439.78	0.114329	1.07437	1.99999	3.00684	3.96672	5.01464	6.03447
	2441.71	0.114581	1.07464	2.00027	3.00715	3.96695	5.01498	6.03469
	2443.64	0.114886	1.07495	2.00054	3.00745	3.96723	5.01534	6.03494
	2445.57	0.115291	1.07526	2.00084	3.00779	3.9675	5.01566	6.0352
	2447.5	0.115704	1.07565	2.00116	3.00823	3.96778	5.01601	6.03553
	2449.43	0.116066	1.07607	2.00144	3.00858	3.96803	5.0163	6.03583
	2451.36	0.116507	1.07639	2.00172	3.00896	3.96829	5.01661	6.03611
	2453.29	0.116877	1.07665	2.00196	3.0093	3.96851	5.01691	6.03636
	2455.21	0.117182	1.07695	2.00221	3.00961	3.96882	5.01725	6.0366
	2457.14	0.1174	1.07724	2.00246	3.00989	3.96911	5.01761	6.03683
	2459.07	0.117648	1.07751	2.0027	3.01021	3.96936	5.018	6.03704
	2461	0.117955	1.07779	2.00295	3.0105	3.96959	5.01832	6.03728
	2462.93	0.118284	1.07809	2.0032	3.01081	3.96985	5.01862	6.03753
	2464.86	0.11857	1.07836	2.00338	3.01107	3.96998	5.01882	6.03766
	2466.79	0.118894	1.07872	2.00359	3.01141	3.97017	5.01907	6.03787
	2468.71	0.119232	1.07903	2.00383	3.01176	3.97041	5.01933	6.03811
	2470.64	0.119549	1.07928	2.00407	3.01211	3.97069	5.01962	6.03834
	2472.57	0.119784	1.0795	2.00428	3.01233	3.9709	5.01988	6.03851
	2474.5	0.120027	1.07981	2.00455	3.01261	3.97118	5.02024	6.0387
	2476.43	0.120253	1.08005	2.00479	3.01289	3.97143	5.02058	6.0389
	2478.36	0.120465	1.0802	2.00497	3.01313	3.97161	5.02088	6.03907
	2480.29	0.120695	1.08048	2.00515	3.01337	3.97176	5.0211	6.03925
	2482.22	0.12099	1.08082	2.00537	3.01364	3.97197	5.02135	6.03947
	2484.14	0.121248	1.08102	2.00554	3.01387	3.97212	5.02151	6.03959
	2486.07	0.12151	1.08124	2.00569	3.01412	3.97227	5.02167	6.03973
	2488	0.121799	1.08149	2.00587	3.01434	3.9724	5.02185	6.03988
	2489.93	0.122005	1.08168	2.00601	3.01451	3.97252	5.02203	6.03997
	2491.86	0.122084	1.0818	2.00611	3.01462	3.97261	5.02219	6.04007
	2493.79	0.122211	1.08196	2.00627	3.01476	3.97278	5.02241	6.04019
	2495.72	0.122319	1.08206	2.00638	3.01488	3.9729	5.02255	6.04024
	2497.64	0.122461	1.08215	2.00646	3.01501	3.97298	5.02268	6.04031
	2499.57	0.122618	1.08227	2.0065	3.01509	3.973	5.02275	6.04035
	2501.5	0.122737	1.0824	2.00653	3.01518	3.97303	5.02278	6.04039
	2503.43	0.122849	1.08245	2.00657	3.01527	3.97306	5.02277	6.04043
	2505.36	0.123039	1.08257	2.00664	3.0154	3.97311	5.02284	6.04048
	2507.29	0.123204	1.08271	2.00673	3.01552	3.97317	5.02292	6.04056
	2509.22	0.123321	1.08274	2.00684	3.01561	3.97329	5.02307	6.04066
	2511.15	0.123374	1.08281	2.00687	3.01567	3.97338	5.02321	6.04073
	2513.07	0.123522	1.08304	2.007	3.01585	3.97352	5.02344	6.04088
	2515	0.123711	1.0832	2.00717	3.01603	3.97364	5.02361	6.04098
	2516.93	0.123882	1.08324	2.00726	3.0161	3.97371	5.02371	6.04106
	2518.86	0.124072	1.08343	2.00738	3.01624	3.97378	5.02381	6.04122
	2520.79	0.124382	1.08372	2.00757	3.0165	3.97394	5.02397	6.04139
	2522.72	0.124659	1.08392	2.00771	3.01667	3.97409	5.02408	6.04149
	2524.65	0.124942	1.08418	2.00788	3.01693	3.97423	5.02432	6.04167
	2526.57	0.1252	1.08441	2.00808	3.01722	3.97437	5.02457	6.04187
	2528.5	0.125463	1.08464	2.00836	3.01753	3.97464	5.02489	6.04209
	2530.43	0.125777	1.08495	2.00865	3.01781	3.97495	5.02525	6.04234
	2532.36	0.126133	1.08535	2.00894	3.01811	3.97524	5.02561	6.04262
	2534.29	0.126499	1.08564	2.0092	3.0184	3.97547	5.02592	6.0429
	2536.22	0.126914	1.08595	2.00946	3.01876	3.97573	5.02623	6.04318
	2538.15	0.127343	1.08638	2.00976	3.01918	3.97598	5.02654	6.04347
	2540.08	0.127813	1.08683	2.0101	3.01959	3.97629	5.0269	6.04378
	2542	0.128334	1.08725	2.01048	3.02005	3.97665	5.02731	6.04414
	2543.93	0.128775	1.08768	2.01083	3.02052	3.97699	5.02774	6.04449
	2545.86	0.129085	1.08801	2.0111	3.02086	3.97724	5.02807	6.04478
	2547.79	0.129462	1.0883	2.01143	3.02121	3.97757	5.02847	6.04508
	2549.72	0.129835	1.08862	2.01175	3.02156	3.97788	5.02888	6.04535
	2551.65	0.130198	1.0891	2.01206	3.02199	3.9782	5.02933	6.04565
	2553.58	0.130587	1.08951	2.01238	3.02238	3.9785	5.02971	6.04591
	2555.51	0.131038	1.0898	2.0127	3.02274	3.97881	5.03003	6.0462
	2557.43	0.131488	1.09015	2.01296	3.02312	3.97904	5.03029	6.04647
	2559.36	0.131969	1.09062	2.01331	3.02355	3.97933	5.03066	6.04681
	2561.29	0.132346	1.09096	2.01364	3.0239	3.97961	5.031	6.0471
	2563.22	0.132691	1.09132	2.01394	3.02426	3.97991	5.03134	6.04739
	2565.15	0.132992	1.0916	2.01423	3.02459	3.98017	5.03167	6.0476
	2567.08	0.13331	1.09189	2.01453	3.02493	3.98048	5.03205	6.04784
	2569.01	0.133643	1.09225	2.01481	3.02523	3.98075	5.03239	6.0481
	2570.93	0.134027	1.09262	2.01508	3.02559	3.98102	5.03271	6.04838
	2572.86	0.134421	1.09294	2.01534	3.026	3.9813	5.03307	6.04869
	2574.79	0.134865	1.09338	2.01568	3.02644	3.98163	5.03345	6.04905
	2576.72	0.135273	1.09378	2.01595	3.02679	3.98185	5.0337	6.04934
	2578.65	0.135641	1.0941	2.01621	3.02711	3.9821	5.034	6.0496
	2580.58	0.136	1.0944	2.01651	3.02742	3.98238	5.03433	6.04988
	2582.51	0.13635	1.0947	2.01676	3.02775	3.98265	5.03465	6.05012
	2584.44	0.13663	1.09502	2.01699	3.02805	3.9829	5.03497	6.05036
	2586.36	0.136966	1.09538	2.01729	3.02838	3.98323	5.03537	6.05062
	2588.29	0.137249	1.09567	2.01756	3.02868	3.98347	5.03567	6.05082
	2590.22	0.137498	1.09598	2.01778	3.02898	3.98368	5.03593	6.05108
	2592.15	0.137786	1.09623	2.01796	3.02924	3.98386	5.03614	6.05131
	2594.08	0.138048	1.09638	2.01809	3.02946	3.98398	5.0363	6.05144
	2596.01	0.138249	1.09661	2.01821	3.02967	3.98407	5.03644	6.05155
	2597.94	0.13849	1.09688	2.01838	3.02991	3.98426	5.03667	6.0517
	2599.86	0.138704	1.09707	2.01855	3.03008	3.98444	5.03688	6.05183
	2601.79	0.138966	1.09734	2.01881	3.03035	3.98468	5.03719	6.05204
	2603.72	0.139209	1.09763	2.01903	3.0306	3.98494	5.03749	6.05225
	2605.65	0.139467	1.09788	2.01922	3.03087	3.98518	5.03776	6.05246
	2607.58	0.139787	1.09822	2.01951	3.03121	3.98543	5.03804	6.05271
	2609.51	0.140256	1.09871	2.01987	3.03165	3.98572	5.03844	6.05305
	2611.44	0.140753	1.0992	2.02026	3.0321	3.98606	5.03884	6.05343
	2613.37	0.141332	1.0998	2.02073	3.03268	3.98652	5.03939	6.05388
	2615.29	0.141924	1.10041	2.02122	3.0333	3.98695	5.03991	6.05432
	2617.22	0.142525	1.101	2.0217	3.0339	3.98741	5.04045	6.05471
	2619.15	0.143128	1.10158	2.02223	3.03449	3.98795	5.0411	6.05516
	2621.08	0.143805	1.10221	2.0228	3.03517	3.98852	5.04181	6.05567
	2623.01	0.14453	1.10302	2.02351	3.03594	3.98917	5.04258	6.05633
	2624.94	0.145355	1.10386	2.02427	3.03681	3.9899	5.04341	6.05703
	2626.87	0.146107	1.10458	2.02488	3.03758	3.9905	5.04413	6.0576
	2628.8	0.146875	1.10535	2.02548	3.03831	3.99105	5.04481	6.05816
	2630.72	0.147682	1.10618	2.02615	3.03912	3.99164	5.04553	6.05872
	2632.65	0.148604	1.10706	2.02693	3.04004	3.99238	5.0464	6.05942
	2634.58	0.149548	1.10798	2.02771	3.04095	3.99311	5.04726	6.06011
	2636.51	0.150554	1.10903	2.02862	3.04201	3.99396	5.04829	6.06093
	2638.44	0.151419	1.10991	2.0294	3.04293	3.9947	5.04918	6.06168
	2640.37	0.152196	1.11071	2.03003	3.04371	3.99531	5.04993	6.06226
	2642.3	0.153002	1.11152	2.03072	3.04454	3.99592	5.05067	6.06283
	2644.22	0.153875	1.11236	2.03146	3.04542	3.99663	5.05152	6.06347
	2646.15	0.154746	1.1132	2.03219	3.0463	3.99732	5.05237	6.06409
	2648.08	0.155601	1.11402	2.03286	3.04718	3.99797	5.05314	6.06469
	2650.01	0.15647	1.1148	2.03354	3.04806	3.99861	5.05393	6.06536
	2651.94	0.157305	1.11561	2.03424	3.04888	3.99926	5.05474	6.06604
	2653.87	0.158137	1.11638	2.03494	3.0497	3.99985	5.05553	6.06665
	2655.8	0.158974	1.11721	2.03566	3.05059	4.00056	5.05641	6.06733
	2657.73	0.159774	1.11801	2.03637	3.05145	4.00129	5.05728	6.068
	2659.65	0.160619	1.11882	2.03709	3.05229	4.00196	5.05812	6.06863
	2661.58	0.161386	1.11955	2.03774	3.05308	4.00254	5.05886	6.06919
	2663.51	0.162152	1.12029	2.0384	3.0539	4.00317	5.05964	6.06976
	2665.44	0.162915	1.12099	2.03902	3.05463	4.00375	5.06036	6.07031
	2667.37	0.163706	1.12172	2.03961	3.05537	4.0043	5.06108	6.07092
	2669.3	0.164447	1.12247	2.04024	3.05618	4.00489	5.06181	6.07156
	2671.23	0.165221	1.12327	2.04099	3.05707	4.00562	5.06268	6.07226
	2673.15	0.166001	1.12403	2.04169	3.05784	4.00625	5.0635	6.07289
	2675.08	0.166816	1.12481	2.04244	3.05868	4.00695	5.06439	6.07357
	2677.01	0.167602	1.12565	2.04322	3.05954	4.00773	5.06533	6.07429
	2678.94	0.168259	1.12629	2.04377	3.0602	4.0083	5.06604	6.07484
	2680.87	0.168674	1.12665	2.04404	3.0606	4.00851	5.0663	6.075
	2682.8	0.16906	1.12694	2.04421	3.06095	4.00867	5.06647	6.07511
	2684.73	0.169672	1.12748	2.04462	3.0615	4.00905	5.06695	6.07555
	2686.66	0.170358	1.12817	2.04515	3.06218	4.00954	5.06757	6.07603
	2688.58	0.170998	1.1288	2.0457	3.06283	4.01004	5.06818	6.07648
	2690.51	0.171664	1.1294	2.04624	3.06351	4.01057	5.06884	6.077
	2692.44	0.17232	1.13	2.04681	3.06416	4.01109	5.06952	6.07751
	2694.37	0.173027	1.1307	2.04746	3.06486	4.01168	5.07029	6.07811
	2696.3	0.173836	1.13159	2.04826	3.06569	4.01239	5.07116	6.0788
	2698.23	0.174756	1.13252	2.04898	3.06661	4.01314	5.07202	6.07948
	2700.16	0.175572	1.13327	2.04959	3.06744	4.01375	5.07273	6.08007
	2702.09	0.176374	1.13403	2.05029	3.06829	4.0144	5.07347	6.08068
	2704.01	0.177223	1.1349	2.05104	3.06916	4.0151	5.07423	6.08138
	2705.94	0.178162	1.13596	2.05185	3.07013	4.01586	5.07515	6.08216
	2707.87	0.179152	1.13702	2.05279	3.07115	4.01671	5.07621	6.08302
	2709.8	0.180081	1.1379	2.05357	3.07208	4.01748	5.07712	6.08371
	2711.73	0.180901	1.13868	2.05423	3.07288	4.01814	5.07786	6.08425
	2713.66	0.181795	1.13966	2.05503	3.07378	4.01888	5.07875	6.08494
	2715.59	0.18268	1.14055	2.05583	3.07471	4.01959	5.07964	6.08563
	2717.51	0.183522	1.14138	2.05655	3.07562	4.02032	5.08052	6.08628
	2719.44	0.184443	1.14236	2.05739	3.0766	4.02118	5.08156	6.08711
	2721.37	0.185506	1.14343	2.05833	3.07772	4.02206	5.08263	6.08805
	2723.3	0.186443	1.14437	2.05919	3.07876	4.0229	5.08358	6.08886
	2725.23	0.187304	1.1453	2.05997	3.07971	4.0237	5.08447	6.08959
	2727.16	0.187829	1.14583	2.0603	3.08021	4.02402	5.08481	6.0898
	2729.09	0.18838	1.1463	2.06067	3.08077	4.02437	5.08529	6.09006
	2731.02	0.18901	1.14687	2.06124	3.08146	4.02488	5.08599	6.09056
	2732.94	0.189658	1.14751	2.06182	3.08217	4.02542	5.08668	6.0911
	2734.87	0.190392	1.14832	2.06254	3.08304	4.02616	5.08754	6.0918
	2736.8	0.191122	1.1491	2.0632	3.08385	4.02685	5.08833	6.09243
	2738.73	0.191655	1.14961	2.06358	3.08438	4.0272	5.08875	6.09278
	2740.66	0.192285	1.15021	2.06409	3.08502	4.02766	5.08935	6.09325
	2742.59	0.192983	1.15094	2.06471	3.08576	4.02831	5.09009	6.09381
	2744.52	0.19378	1.15181	2.06551	3.08665	4.02908	5.09101	6.09452
	2746.44	0.194674	1.15273	2.06639	3.08762	4.02991	5.09203	6.09535
	2748.37	0.195396	1.15338	2.06695	3.08834	4.03048	5.0927	6.09589
	2750.3	0.195774	1.1538	2.06724	3.0887	4.03071	5.09297	6.09608
	2752.23	0.19615	1.15421	2.06754	3.08907	4.03093	5.09324	6.09627
	2754.16	0.196709	1.15473	2.06803	3.08961	4.03138	5.09377	6.09667
	2756.09	0.197273	1.15532	2.06854	3.09019	4.03184	5.09429	6.09709
	2758.02	0.197754	1.15586	2.06895	3.09073	4.03221	5.09473	6.09741
	2759.95	0.19824	1.15634	2.06933	3.09125	4.03256	5.09516	6.09776
	2761.87	0.198628	1.15673	2.0697	3.0917	4.03289	5.09556	6.0981
	2763.8	0.199186	1.15723	2.07013	3.0922	4.03334	5.09608	6.09853
	2765.73	0.199821	1.1578	2.07061	3.0928	4.03382	5.09666	6.09901
	2767.66	0.200282	1.15832	2.07106	3.09333	4.03418	5.09718	6.09938
	2769.59	0.200686	1.1588	2.07154	3.09377	4.03458	5.09767	6.09978
	2771.52	0.201368	1.15954	2.07227	3.09452	4.03528	5.0985	6.10048
	2773.45	0.202164	1.16045	2.07304	3.09537	4.03598	5.09938	6.10119
	2775.38	0.202714	1.16103	2.0734	3.09584	4.03627	5.09976	6.10144
	2777.3	0.203262	1.16148	2.07368	3.09631	4.0366	5.10012	6.10167
	2779.23	0.204099	1.16223	2.07428	3.09711	4.03719	5.10083	6.10228
	2781.16	0.204807	1.16299	2.07496	3.09785	4.03771	5.10147	6.10283
	2783.09	0.205514	1.16375	2.07563	3.09854	4.03826	5.10211	6.10335
	2785.02	0.20634	1.16466	2.07648	3.09944	4.03905	5.10306	6.10412
	2786.95	0.207446	1.16591	2.07768	3.10073	4.04019	5.10447	6.10528
	2788.88	0.208667	1.16715	2.07883	3.10199	4.04125	5.10572	6.10633
	2790.8	0.209729	1.16816	2.07963	3.10299	4.04198	5.10655	6.10707
	2792.73	0.21073	1.16918	2.0804	3.10396	4.04267	5.1074	6.10776
	2794.66	0.212043	1.17057	2.08152	3.10525	4.04378	5.10874	6.10881
	2796.59	0.213599	1.17214	2.08288	3.10677	4.04516	5.11032	6.11006
	2798.52	0.215043	1.17351	2.08398	3.10817	4.04623	5.11155	6.11101
	2800.45	0.21631	1.17472	2.08492	3.10943	4.04706	5.11255	6.11184
	2802.38	0.217648	1.1761	2.08612	3.11083	4.04812	5.11378	6.11286
	2804.31	0.218955	1.17756	2.08745	3.11224	4.04929	5.11512	6.11396
	2806.23	0.220552	1.17933	2.08901	3.11394	4.05072	5.11688	6.11538
	2808.16	0.222388	1.18131	2.09077	3.11591	4.0524	5.11887	6.11703
	2810.09	0.2241	1.18307	2.09226	3.11768	4.05379	5.12048	6.11834
	2812.02	0.225611	1.18464	2.09354	3.11923	4.05489	5.12179	6.11942
	2813.95	0.227397	1.1865	2.09512	3.12107	4.05632	5.12343	6.12081
	2815.88	0.229282	1.18848	2.09682	3.12305	4.05792	5.12528	6.12232
	2817.81	0.231253	1.19057	2.09864	3.12513	4.05967	5.12735	6.12397
	2819.73	0.233272	1.19272	2.10049	3.12727	4.06144	5.12939	6.12561
	2821.66	0.235379	1.19491	2.10244	3.12955	4.06322	5.13154	6.12731
	2823.59	0.237428	1.19709	2.10434	3.13173	4.06491	5.13355	6.12893
	2825.52	0.239503	1.19929	2.10623	3.13391	4.06661	5.1355	6.13059
	2827.45	0.241605	1.20161	2.10825	3.13624	4.06843	5.13764	6.13239
	2829.38	0.243882	1.20409	2.11043	3.13877	4.07045	5.14004	6.13436
	2831.31	0.24635	1.20673	2.1128	3.14145	4.07264	5.14258	6.13647
	2833.24	0.248932	1.20946	2.11522	3.14424	4.0749	5.1452	6.1387
	2835.16	0.251339	1.21212	2.11755	3.14693	4.07704	5.14774	6.14083
	2837.09	0.253817	1.21492	2.11997	3.1497	4.07932	5.15042	6.14302
	2839.02	0.256148	1.21745	2.12206	3.15219	4.08118	5.15258	6.14481
	2840.95	0.258296	1.21968	2.12387	3.15449	4.08278	5.1544	6.14628
	2842.88	0.260592	1.22221	2.12592	3.15694	4.08469	5.15658	6.14808
	2844.81	0.262933	1.22507	2.12828	3.15963	4.08692	5.15916	6.15028
	2846.74	0.265155	1.2278	2.13054	3.16219	4.08899	5.16146	6.1523
	2848.67	0.267179	1.23018	2.13232	3.16434	4.09053	5.16303	6.15381
	2850.59	0.269556	1.23284	2.13442	3.16689	4.09242	5.1651	6.15573
	2852.52	0.272637	1.2361	2.13718	3.17023	4.09497	5.16807	6.15821
	2854.45	0.275977	1.23966	2.14034	3.17407	4.09789	5.17159	6.16099
	2856.38	0.279654	1.24343	2.14381	3.17827	4.10112	5.17558	6.1641
	2858.31	0.283661	1.24739	2.14752	3.18278	4.10461	5.17989	6.16746
	2860.24	0.287835	1.25149	2.15124	3.1875	4.10809	5.18414	6.17075
	2862.17	0.292213	1.25588	2.15514	3.19251	4.11179	5.18863	6.17422
	2864.09	0.297083	1.26079	2.15961	3.19797	4.11582	5.19359	6.1782
	2866.02	0.302244	1.26621	2.16442	3.20372	4.12007	5.1987	6.18237
	2867.95	0.307854	1.27228	2.16969	3.21006	4.12485	5.20434	6.18699
	2869.88	0.314101	1.27898	2.17574	3.21708	4.13033	5.21079	6.19237
	2871.81	0.320946	1.28637	2.18233	3.22463	4.13633	5.21775	6.19825
	2873.74	0.327817	1.29386	2.18876	3.23211	4.14208	5.22434	6.20378
	2875.67	0.334827	1.30152	2.19526	3.23976	4.14783	5.23093	6.20928
	2877.6	0.342	1.30936	2.2021	3.24746	4.15386	5.23784	6.21519
	2879.52	0.348996	1.3171	2.20883	3.25485	4.15983	5.24461	6.22101
	2881.45	0.355195	1.3241	2.21489	3.26153	4.16519	5.25064	6.22623
	2883.38	0.360306	1.32987	2.21991	3.26711	4.16962	5.25554	6.23056
	2885.31	0.364044	1.33422	2.22368	3.27134	4.17294	5.25926	6.23395
	2887.24	0.366819	1.33749	2.22643	3.27448	4.17534	5.26208	6.23647
	2889.17	0.368613	1.33963	2.22833	3.27659	4.17699	5.26398	6.23814
	2891.1	0.369727	1.34102	2.22952	3.27799	4.17812	5.26527	6.2393
	2893.02	0.370372	1.34197	2.23037	3.27879	4.17897	5.26626	6.24016
	2894.95	0.371027	1.34281	2.23111	3.27946	4.17962	5.26707	6.24091
	2896.88	0.371357	1.34323	2.23141	3.27978	4.17981	5.26713	6.24104
	2898.81	0.371436	1.34357	2.23165	3.27994	4.17991	5.26706	6.24109
	2900.74	0.371785	1.34436	2.23237	3.28044	4.18045	5.26759	6.24171
	2902.67	0.3727	1.34568	2.23353	3.28145	4.18143	5.26865	6.24271
	2904.6	0.373922	1.34734	2.23481	3.28277	4.18254	5.26966	6.24376
	2906.53	0.375389	1.34932	2.23643	3.2845	4.18392	5.27119	6.24521
	2908.45	0.377264	1.35178	2.23865	3.28664	4.18595	5.27351	6.24727
	2910.38	0.379689	1.35478	2.24132	3.28932	4.18842	5.27623	6.24971
	2912.31	0.382298	1.35817	2.24422	3.29235	4.19098	5.27904	6.25227
	2914.24	0.385227	1.36207	2.2474	3.29568	4.19378	5.28197	6.25506
	2916.17	0.388648	1.3665	2.25102	3.29947	4.19693	5.28517	6.25817
	2918.1	0.39274	1.37152	2.25505	3.30376	4.20037	5.28866	6.26159
	2920.03	0.397122	1.37673	2.25929	3.3083	4.20409	5.29245	6.26523
	2921.96	0.401723	1.38217	2.26385	3.31306	4.20812	5.29678	6.26916
	2923.88	0.406228	1.38751	2.26848	3.31775	4.21223	5.30119	6.27311
	2925.81	0.410439	1.39246	2.27287	3.32218	4.21621	5.3055	6.27687
	2927.74	0.41399	1.39658	2.27667	3.32592	4.21974	5.30943	6.28022
	2929.67	0.416849	1.39958	2.27937	3.32867	4.22214	5.31206	6.28246
	2931.6	0.418365	1.40091	2.28063	3.32992	4.22319	5.31309	6.28327
	2933.53	0.41825	1.40041	2.28024	3.3296	4.22285	5.31283	6.28289
	2935.46	0.416276	1.39778	2.27806	3.32744	4.22094	5.31089	6.28103
	2937.38	0.412701	1.39339	2.2744	3.32366	4.2177	5.30748	6.27797
	2939.31	0.407769	1.38742	2.26943	3.31843	4.21333	5.30281	6.27379
	2941.24	0.401925	1.38054	2.26369	3.31225	4.20841	5.29755	6.26901
	2943.17	0.395332	1.37296	2.25725	3.30517	4.20282	5.29138	6.26356
	2945.1	0.388351	1.36486	2.25017	3.2975	4.19652	5.28429	6.25754
	2947.03	0.380878	1.35637	2.24264	3.28929	4.18965	5.27649	6.25087
	2948.96	0.373077	1.34767	2.23493	3.28082	4.18267	5.26858	6.24411
	2950.89	0.365333	1.33891	2.22738	3.27237	4.17605	5.26109	6.23764
	2952.81	0.357843	1.33037	2.21979	3.26401	4.16932	5.25337	6.231
	2954.74	0.350141	1.32173	2.21205	3.25542	4.16234	5.24528	6.22422
	2956.67	0.342485	1.31335	2.20458	3.24705	4.15566	5.23759	6.21773
	2958.6	0.335091	1.30545	2.19763	3.23907	4.1495	5.23048	6.21165
	2960.53	0.328334	1.29815	2.19133	3.2317	4.1439	5.22412	6.20623
	2962.46	0.322317	1.29145	2.18548	3.22493	4.13865	5.21812	6.20112
	2964.39	0.316936	1.28543	2.18016	3.21884	4.13395	5.21261	6.1964
	2966.31	0.312001	1.28001	2.17543	3.21326	4.12968	5.20768	6.19223
	2968.24	0.307439	1.27508	2.17124	3.2081	4.12588	5.20331	6.18847
	2970.17	0.303223	1.27059	2.16754	3.20333	4.12268	5.19959	6.18512
	2972.1	0.299531	1.26657	2.16422	3.19905	4.11994	5.19639	6.18227
	2974.03	0.296051	1.26271	2.1608	3.19486	4.11692	5.19288	6.1794
	2975.96	0.292134	1.25869	2.15733	3.19045	4.11374	5.18917	6.17619
	2977.89	0.28848	1.2549	2.15414	3.18631	4.11097	5.18587	6.17329
	2979.82	0.285219	1.25131	2.15089	3.18234	4.10807	5.18241	6.17043
	2981.74	0.281639	1.24749	2.14736	3.17811	4.10472	5.17838	6.16713
	2983.67	0.278119	1.24378	2.14411	3.17409	4.1016	5.17457	6.16396
	2985.6	0.275269	1.24063	2.14141	3.17075	4.0992	5.17166	6.16141
	2987.53	0.272917	1.23786	2.1389	3.16783	4.09706	5.16916	6.15933
	2989.46	0.27031	1.23533	2.13687	3.16501	4.09524	5.16713	6.15752
	2991.39	0.268122	1.23334	2.13532	3.16269	4.09398	5.16561	6.15601
	2993.32	0.266486	1.23143	2.13354	3.16049	4.09235	5.16373	6.15441
	2995.25	0.264735	1.22954	2.1319	3.15833	4.09067	5.1619	6.15292
	2997.17	0.263008	1.228	2.13065	3.15638	4.08936	5.16035	6.15152
	2999.1	0.261755	1.22681	2.12955	3.15488	4.08826	5.15897	6.15032
	3001.03	0.261088	1.22608	2.12897	3.15407	4.08787	5.15849	6.14975
	3002.96	0.261125	1.22602	2.12877	3.15385	4.08787	5.15842	6.14968
	3004.89	0.261436	1.22614	2.1287	3.15376	4.08769	5.15831	6.1497
	3006.82	0.261479	1.2265	2.12924	3.15389	4.08821	5.15893	6.14998
	3008.75	0.262179	1.22755	2.13039	3.15488	4.08963	5.16054	6.15098
	3010.67	0.263739	1.22903	2.13156	3.15641	4.09105	5.16229	6.15231
	3012.6	0.265289	1.23043	2.13266	3.15778	4.09201	5.16356	6.15339
	3014.53	0.26643	1.2318	2.13397	3.15891	4.09294	5.16469	6.15426
	3016.46	0.267598	1.2333	2.13541	3.16004	4.09391	5.1658	6.15518
	3018.39	0.268917	1.23515	2.13713	3.16148	4.09515	5.16713	6.15633
	3020.32	0.270702	1.23742	2.1391	3.16341	4.0968	5.16885	6.15782
	3022.25	0.272942	1.23978	2.14116	3.16567	4.0987	5.17109	6.15965
	3024.18	0.275238	1.24232	2.14328	3.16802	4.10062	5.17326	6.16147
	3026.1	0.277691	1.24502	2.1455	3.17046	4.10243	5.17544	6.16324
	3028.03	0.280018	1.24795	2.14836	3.17322	4.1053	5.1788	6.16548
	3029.96	0.283134	1.25117	2.15108	3.17647	4.10827	5.18222	6.16822
	3031.89	0.286576	1.2543	2.15348	3.17964	4.1104	5.18503	6.17088
	3033.82	0.288971	1.25731	2.15621	3.18228	4.11252	5.18747	6.17292
	3035.75	0.291303	1.2603	2.15893	3.18477	4.11451	5.18965	6.17486
	3037.68	0.293705	1.26337	2.16189	3.18753	4.11696	5.19254	6.17718
	3039.6	0.296495	1.26668	2.16493	3.19073	4.11979	5.1958	6.17987
	3041.53	0.299605	1.27017	2.16797	3.19403	4.1226	5.199	6.18252
	3043.46	0.302849	1.27374	2.17103	3.19736	4.12528	5.20203	6.18512
	3045.39	0.306018	1.27743	2.17422	3.20076	4.12812	5.20523	6.18767
	3047.32	0.309424	1.28115	2.17741	3.20433	4.13108	5.20861	6.19046
	3049.25	0.312938	1.28477	2.18054	3.20786	4.13376	5.21194	6.19333
	3051.18	0.315918	1.28842	2.18384	3.21115	4.13654	5.21516	6.19589
	3053.11	0.318972	1.29226	2.18743	3.21479	4.13992	5.21893	6.19871
	3055.03	0.322722	1.2963	2.19074	3.21864	4.14303	5.2225	6.20178
	3056.96	0.326719	1.30027	2.19383	3.22229	4.14547	5.22542	6.20454
	3058.89	0.329933	1.30421	2.19734	3.22585	4.14842	5.22865	6.20723
	3060.82	0.333098	1.30809	2.20098	3.22965	4.15182	5.23253	6.21029
	3062.75	0.336527	1.31209	2.20463	3.23361	4.15536	5.23655	6.21351
	3064.68	0.340447	1.31622	2.20801	3.23767	4.15842	5.24027	6.2168
	3066.61	0.344084	1.32024	2.21137	3.24139	4.16119	5.2436	6.21985
	3068.53	0.347509	1.32431	2.21508	3.24505	4.16416	5.2469	6.22271
	3070.46	0.350772	1.3285	2.21902	3.24886	4.16745	5.25057	6.22563
	3072.39	0.35429	1.33274	2.22277	3.25286	4.17075	5.25433	6.22881
	3074.32	0.357788	1.33681	2.22653	3.25685	4.17434	5.25859	6.23221
	3076.25	0.361438	1.34094	2.23035	3.26105	4.17805	5.263	6.23563
	3078.18	0.365455	1.34534	2.23406	3.26541	4.18154	5.26694	6.239
	3080.11	0.369625	1.34974	2.23767	3.26959	4.1846	5.27047	6.24223
	3082.04	0.373327	1.354	2.24147	3.27349	4.18763	5.27403	6.24538
	3083.96	0.376745	1.35833	2.24531	3.27744	4.19093	5.27775	6.24856
	3085.89	0.380373	1.36279	2.24931	3.28158	4.19449	5.28162	6.2518
	3087.82	0.384096	1.36716	2.25317	3.28561	4.19782	5.28554	6.25504
	3089.75	0.387756	1.37172	2.25714	3.2897	4.20128	5.28947	6.2582
	3091.68	0.391954	1.37668	2.26125	3.29424	4.20491	5.29346	6.26152
	3093.61	0.396036	1.38136	2.26529	3.29881	4.20866	5.29763	6.26495
	3095.54	0.400251	1.38576	2.26893	3.30317	4.21174	5.30139	6.26841
	3097.47	0.403792	1.38999	2.2729	3.3073	4.21538	5.30573	6.2719
	3099.39	0.407581	1.39461	2.27692	3.31158	4.21914	5.30977	6.27528
	3101.32	0.412044	1.39941	2.28077	3.31601	4.22208	5.31304	6.27853
	3103.25	0.415864	1.40403	2.28497	3.3203	4.22542	5.31685	6.28196
	3105.18	0.419017	1.40835	2.28919	3.32429	4.22933	5.3213	6.28555
	3107.11	0.422497	1.41263	2.29303	3.32841	4.23299	5.32556	6.28918
	3109.04	0.42647	1.41739	2.29708	3.33281	4.23656	5.32955	6.29266
	3110.97	0.430391	1.42214	2.30121	3.3372	4.24019	5.33367	6.29606
	3112.89	0.433791	1.42633	2.30522	3.34137	4.24391	5.33807	6.29944
	3114.82	0.437597	1.43053	2.30895	3.34565	4.24737	5.34215	6.30294
	3116.75	0.441825	1.43517	2.31285	3.35026	4.25088	5.34614	6.30659
	3118.68	0.445862	1.43997	2.31695	3.35475	4.25437	5.35003	6.31011
	3120.61	0.449907	1.44507	2.32123	3.35918	4.25796	5.35384	6.3134
	3122.54	0.454687	1.45047	2.32543	3.36392	4.26125	5.35747	6.31691
	3124.47	0.458668	1.45536	2.32975	3.36838	4.2648	5.36144	6.32036
	3126.4	0.461873	1.45959	2.33368	3.37241	4.26822	5.36524	6.32377
	3128.32	0.465031	1.46362	2.33754	3.37618	4.27153	5.36918	6.32708
	3130.25	0.468682	1.46855	2.34203	3.38057	4.27554	5.37337	6.33044
	3132.18	0.473016	1.47346	2.34596	3.38512	4.27889	5.37696	6.3339
	3134.11	0.476775	1.47775	2.34969	3.38917	4.28195	5.38058	6.33735
	3136.04	0.479368	1.48145	2.35343	3.39269	4.28545	5.38459	6.34062
	3137.97	0.482658	1.48557	2.35717	3.39656	4.28877	5.38832	6.3438
	3139.9	0.487148	1.49086	2.36156	3.40131	4.29225	5.39207	6.3473
	3141.82	0.491552	1.49616	2.36597	3.40611	4.2957	5.39583	6.35093
	3143.75	0.495354	1.5007	2.36995	3.41033	4.29905	5.39962	6.35436
	3145.68	0.498789	1.50506	2.37387	3.4144	4.30255	5.40352	6.35775
	3147.61	0.501663	1.50904	2.37762	3.41828	4.306	5.40748	6.36105
	3149.54	0.504272	1.51257	2.38096	3.42172	4.30922	5.41129	6.3642
	3151.47	0.507401	1.51646	2.38451	3.42528	4.31237	5.41487	6.36733
	3153.4	0.511562	1.52141	2.38874	3.42956	4.31567	5.41838	6.37068
	3155.33	0.515913	1.52659	2.39303	3.43415	4.31909	5.42191	6.37413
	3157.25	0.519764	1.53145	2.397	3.43853	4.32239	5.42549	6.37748
	3159.18	0.523412	1.53595	2.40085	3.4427	4.32563	5.42911	6.38076
	3161.11	0.526987	1.54038	2.40481	3.44682	4.32887	5.43272	6.38408
	3163.04	0.530362	1.54461	2.40862	3.45075	4.33204	5.43626	6.3873
	3164.97	0.533542	1.54876	2.41232	3.45457	4.33516	5.43982	6.39055
	3166.9	0.536725	1.55276	2.41591	3.45832	4.33832	5.44344	6.39368
	3168.83	0.540193	1.55697	2.41949	3.46214	4.34147	5.44705	6.39678
	3170.76	0.54338	1.56103	2.423	3.46574	4.34452	5.45055	6.39984
	3172.68	0.546464	1.5651	2.42668	3.46939	4.34756	5.4537	6.4028
	3174.61	0.549463	1.56914	2.43037	3.47315	4.35077	5.45714	6.40574
	3176.54	0.552463	1.57287	2.43352	3.47677	4.35355	5.46033	6.40872
	3178.47	0.555852	1.57632	2.43633	3.47998	4.35569	5.46282	6.41167
	3180.4	0.558796	1.58033	2.43988	3.48354	4.35878	5.46611	6.41463
	3182.33	0.5615	1.58433	2.44345	3.48712	4.36208	5.46957	6.41753
	3184.26	0.564561	1.58815	2.44673	3.49059	4.36477	5.4726	6.42045
	3186.18	0.567064	1.59129	2.44973	3.49353	4.36719	5.47556	6.42315
	3188.11	0.569349	1.59455	2.45297	3.49665	4.37002	5.4787	6.42584
	3190.04	0.572311	1.59825	2.4563	3.50001	4.37286	5.48175	6.42866
	3191.97	0.575332	1.60206	2.45954	3.50343	4.37566	5.48479	6.43156
	3193.9	0.578222	1.60606	2.46285	3.50698	4.37861	5.48793	6.43433
	3195.83	0.581217	1.60981	2.46589	3.51048	4.38128	5.491	6.43694
	3197.76	0.584187	1.61301	2.46844	3.51362	4.38332	5.49325	6.43952
	3199.69	0.58626	1.61595	2.47133	3.51634	4.38558	5.49566	6.44203
	3201.61	0.588268	1.61881	2.47436	3.519	4.38804	5.49842	6.44454
	3203.54	0.590546	1.62166	2.47712	3.52163	4.39051	5.50131	6.44699
	3205.47	0.592917	1.62477	2.47983	3.52431	4.39297	5.50412	6.4493
	3207.4	0.595652	1.62851	2.48295	3.52772	4.39569	5.50706	6.45184
	3209.33	0.598282	1.63152	2.48539	3.53062	4.3977	5.50942	6.45417
	3211.26	0.600113	1.63403	2.48781	3.53302	4.40001	5.51203	6.4564
	3213.19	0.601929	1.63657	2.48999	3.53543	4.40195	5.51416	6.45852
	3215.11	0.604488	1.63952	2.49245	3.53813	4.40386	5.51642	6.46089
	3217.04	0.606045	1.64194	2.4952	3.54063	4.40644	5.51907	6.46306
	3218.97	0.608728	1.64495	2.49764	3.54355	4.40851	5.52105	6.46533
	3220.9	0.611334	1.64796	2.50005	3.54622	4.41037	5.52312	6.46756
	3222.83	0.613159	1.65065	2.50261	3.54851	4.41244	5.52546	6.46968
	3224.76	0.615064	1.65308	2.50514	3.551	4.41481	5.52805	6.47181
	3226.69	0.616836	1.65527	2.50732	3.55337	4.41683	5.53051	6.47389
	3228.62	0.618005	1.65703	2.50909	3.5551	4.41845	5.53254	6.47563
	3230.54	0.618696	1.65806	2.51049	3.5562	4.42002	5.53429	6.47713
	3232.47	0.619851	1.65973	2.51197	3.55764	4.42139	5.53576	6.47872
	3234.4	0.622223	1.66306	2.51464	3.56039	4.4231	5.53752	6.48068
	3236.33	0.624838	1.66624	2.51733	3.56345	4.42494	5.53942	6.48281
	3238.26	0.626923	1.66871	2.5194	3.5659	4.42668	5.54139	6.48469
	3240.19	0.628638	1.67085	2.52124	3.56797	4.42844	5.54336	6.48649
	3242.12	0.629661	1.67261	2.52296	3.5697	4.43039	5.54557	6.48823
	3244.05	0.630328	1.67333	2.52379	3.57071	4.4314	5.54692	6.48953
	3245.97	0.631986	1.67477	2.52513	3.57203	4.43224	5.548	6.49081
	3247.9	0.633902	1.6778	2.52792	3.57451	4.43433	5.54995	6.49247
	3249.83	0.63581	1.68053	2.53022	3.57694	4.43621	5.55198	6.49423
	3251.76	0.636854	1.68219	2.53183	3.57878	4.438	5.55402	6.49585
	3253.69	0.637982	1.68298	2.5326	3.57995	4.43881	5.5552	6.49718
	3255.62	0.639896	1.68495	2.53416	3.58195	4.43996	5.55631	6.49867
	3257.55	0.641987	1.68768	2.53625	3.58438	4.44158	5.55768	6.50031
	3259.47	0.643286	1.68962	2.53792	3.58595	4.44285	5.55905	6.50156
	3261.4	0.644484	1.69136	2.53958	3.58734	4.44381	5.56039	6.50292
	3263.33	0.645495	1.6929	2.54104	3.5888	4.44508	5.56177	6.50443
	3265.26	0.646006	1.69388	2.54195	3.58982	4.44613	5.56298	6.50567
	3267.19	0.645569	1.69395	2.54271	3.59017	4.44712	5.56436	6.5065
	3269.12	0.645544	1.69462	2.54366	3.59065	4.44828	5.5658	6.50743
	3271.05	0.646676	1.69643	2.54521	3.59223	4.44978	5.56735	6.50874
	3272.98	0.648643	1.69835	2.54659	3.59431	4.4508	5.56846	6.51013
	3274.9	0.650951	1.70052	2.54808	3.59657	4.45182	5.56964	6.51169
	3276.83	0.652996	1.70285	2.54991	3.59862	4.45301	5.57089	6.51324
	3278.76	0.653728	1.70416	2.55118	3.59984	4.45413	5.57195	6.51415
	3280.69	0.654497	1.70581	2.5525	3.60123	4.45534	5.57321	6.51536
	3282.62	0.655931	1.70747	2.55404	3.60282	4.45664	5.57487	6.51689
	3284.55	0.656964	1.70873	2.55514	3.60384	4.45747	5.5759	6.51782
	3286.48	0.657267	1.70945	2.55623	3.60463	4.4584	5.57676	6.51841
	3288.4	0.657374	1.70975	2.55682	3.60518	4.45925	5.57776	6.51918
	3290.33	0.657616	1.71024	2.55724	3.60557	4.46018	5.57892	6.5201
	3292.26	0.658621	1.71126	2.55785	3.6062	4.4606	5.57935	6.52097
	3294.19	0.659426	1.71244	2.5591	3.60726	4.46145	5.58035	6.52188
	3296.12	0.661042	1.71489	2.56088	3.60937	4.46283	5.58171	6.52326
	3298.05	0.662999	1.71735	2.56247	3.61136	4.46395	5.58278	6.52456
	3299.98	0.663363	1.71818	2.56356	3.61234	4.4646	5.58345	6.52542
	3301.91	0.66294	1.71787	2.56403	3.61248	4.46508	5.58425	6.52611
	3303.83	0.663241	1.7182	2.56449	3.61285	4.46583	5.58543	6.5269
	3305.76	0.663902	1.71941	2.5658	3.61397	4.46731	5.58718	6.5278
	3307.69	0.665715	1.72154	2.56725	3.61592	4.46875	5.58857	6.52922
	3309.62	0.668155	1.7241	2.56868	3.6183	4.46978	5.58979	6.53076
	3311.55	0.669367	1.72592	2.57011	3.61997	4.47065	5.59057	6.53185
	3313.48	0.67033	1.72709	2.5712	3.62111	4.47117	5.59089	6.53274
	3315.41	0.671459	1.72869	2.57265	3.62247	4.47218	5.5919	6.53382
	3317.34	0.672584	1.73007	2.57385	3.62372	4.47317	5.59298	6.53479
	3319.26	0.673028	1.73081	2.57468	3.62461	4.47378	5.59373	6.53556
	3321.19	0.672932	1.73078	2.57537	3.62506	4.47451	5.59467	6.53621
	3323.12	0.672898	1.73072	2.57566	3.62544	4.47526	5.59585	6.53698
	3325.05	0.674017	1.73201	2.57639	3.62667	4.47627	5.59715	6.53794
	3326.98	0.676223	1.73439	2.57809	3.62884	4.47744	5.59832	6.5392
	3328.91	0.677451	1.73587	2.57952	3.63022	4.47824	5.59921	6.54014
	3330.84	0.677972	1.73701	2.58068	3.63126	4.47895	5.60006	6.54094
	3332.76	0.678276	1.73739	2.58152	3.63247	4.48024	5.60145	6.54203
	3334.69	0.678316	1.73712	2.58144	3.63289	4.48087	5.60248	6.54306
	3336.62	0.678332	1.73683	2.58095	3.63249	4.48048	5.60243	6.54332
	3338.55	0.678815	1.73775	2.58189	3.63315	4.48071	5.60257	6.5437
	3340.48	0.679137	1.73843	2.58309	3.63421	4.48145	5.60329	6.5444
	3342.41	0.680111	1.73957	2.58407	3.6353	4.48205	5.60398	6.54518
	3344.34	0.68166	1.74164	2.58571	3.63717	4.48301	5.60517	6.54631
	3346.27	0.682077	1.74228	2.58633	3.63802	4.48379	5.60631	6.54722
	3348.19	0.681089	1.74122	2.5858	3.6375	4.48408	5.60668	6.54754
	3350.12	0.681693	1.74185	2.58634	3.6381	4.48436	5.60704	6.54812
	3352.05	0.683919	1.74488	2.58854	3.64071	4.48566	5.60875	6.54945
	3353.98	0.686195	1.74748	2.59032	3.6435	4.48732	5.61058	6.55112
	3355.91	0.687306	1.74781	2.59068	3.64462	4.48794	5.61134	6.55212
	3357.84	0.686273	1.74648	2.59018	3.6439	4.48779	5.61153	6.55207
	3359.77	0.686628	1.74679	2.59057	3.64476	4.48864	5.61244	6.55269
	3361.69	0.688471	1.74834	2.59179	3.64688	4.48959	5.61365	6.5539
	3363.62	0.687644	1.74729	2.59188	3.64654	4.48966	5.61419	6.55389
	3365.55	0.686697	1.74569	2.59087	3.64568	4.48925	5.61419	6.55383
	3367.48	0.686946	1.74599	2.59082	3.64614	4.48933	5.61435	6.55418
	3369.41	0.687731	1.74769	2.59206	3.64729	4.48966	5.61447	6.55472
	3371.34	0.689272	1.75013	2.59377	3.64936	4.49052	5.61528	6.55564
	3373.27	0.690202	1.75128	2.59447	3.65057	4.49104	5.61614	6.55653
	3375.2	0.690062	1.75094	2.59446	3.65085	4.49118	5.61649	6.55676
	3377.12	0.691	1.75162	2.59501	3.65192	4.49168	5.61706	6.55732
	3379.05	0.692119	1.75254	2.59584	3.65306	4.49229	5.61782	6.558
	3380.98	0.693998	1.75435	2.59731	3.65507	4.49348	5.61901	6.55919
	3382.91	0.695575	1.75579	2.59848	3.65701	4.4948	5.62031	6.56051
	3384.84	0.695679	1.75569	2.59796	3.65707	4.49436	5.61998	6.56061
	3386.77	0.693591	1.7538	2.59705	3.65556	4.49371	5.61964	6.55983
	3388.7	0.691295	1.75162	2.59617	3.65432	4.49366	5.62035	6.55926
	3390.63	0.691051	1.75127	2.59618	3.65477	4.49459	5.62129	6.55961
	3392.55	0.693305	1.75245	2.59631	3.65586	4.49438	5.62081	6.56039
	3394.48	0.693829	1.75305	2.59708	3.65656	4.49465	5.62107	6.5606
	3396.41	0.693133	1.75255	2.59679	3.65648	4.49445	5.62101	6.56066
	3398.34	0.69206	1.75069	2.59547	3.65485	4.49331	5.62046	6.5599
	3400.27	0.69197	1.75105	2.59599	3.65513	4.4936	5.6205	6.55977
	3402.2	0.693711	1.75305	2.59745	3.65686	4.49429	5.62066	6.56048
	3404.13	0.694825	1.75408	2.59852	3.65791	4.49454	5.62076	6.56108
	3406.05	0.693607	1.7529	2.5982	3.65727	4.49424	5.62099	6.56079
	3407.98	0.692844	1.75219	2.59756	3.6567	4.49387	5.62082	6.56043
	3409.91	0.692645	1.75196	2.59745	3.6566	4.49384	5.62097	6.56051
	3411.84	0.692842	1.75221	2.59755	3.65694	4.49381	5.62108	6.56064
	3413.77	0.695215	1.75469	2.59896	3.65902	4.49445	5.62147	6.56129
	3415.7	0.697094	1.7565	2.60029	3.66124	4.49555	5.6224	6.56215
	3417.63	0.697061	1.75629	2.60068	3.66216	4.49708	5.62425	6.56278
	3419.56	0.699049	1.75721	2.60047	3.66338	4.49748	5.62479	6.5637
	3421.48	0.701242	1.75805	2.60017	3.66395	4.49644	5.62383	6.56378
	3423.41	0.698447	1.75619	2.59961	3.66188	4.49524	5.62248	6.56248
	3425.34	0.694262	1.75291	2.59821	3.65897	4.49419	5.62125	6.56094
	3427.27	0.691844	1.75006	2.59624	3.65669	4.49314	5.62046	6.55969
	3429.2	0.691075	1.74905	2.59518	3.65582	4.49262	5.61994	6.55896
	3431.13	0.691224	1.74919	2.59495	3.65563	4.49225	5.61929	6.55889
	3433.06	0.690146	1.74761	2.59408	3.65434	4.49139	5.61883	6.55819
	3434.98	0.689835	1.74686	2.59389	3.65402	4.49133	5.61873	6.55773
	3436.91	0.692147	1.74905	2.59519	3.65603	4.49214	5.6191	6.55812
	3438.84	0.694784	1.75223	2.59705	3.6585	4.49336	5.61994	6.55884
	3440.77	0.696436	1.7541	2.5983	3.6602	4.49457	5.62099	6.55987
	3442.7	0.697965	1.7546	2.59824	3.66055	4.49476	5.62175	6.56037
	3444.63	0.696844	1.75403	2.59846	3.66075	4.4964	5.62339	6.56013
	3446.56	0.698389	1.75398	2.59657	3.66063	4.49411	5.62078	6.55984
	3448.49	0.697853	1.75282	2.59537	3.65866	4.49117	5.61819	6.55852
	3450.41	0.694162	1.75146	2.59615	3.65694	4.49104	5.61721	6.55705
	3452.34	0.692882	1.75057	2.596	3.65614	4.4909	5.61661	6.55621
	3454.27	0.692444	1.75026	2.59557	3.65588	4.49067	5.61647	6.55607
	3456.2	0.691406	1.74869	2.59433	3.65473	4.49022	5.61633	6.55574
	3458.13	0.689708	1.74586	2.59247	3.65256	4.48971	5.61575	6.55462
	3460.06	0.690338	1.7458	2.59219	3.65262	4.48992	5.61554	6.55412
	3461.99	0.690937	1.74578	2.59138	3.65232	4.48903	5.61456	6.55372
	3463.92	0.687715	1.74213	2.58922	3.64923	4.48764	5.61319	6.55197
	3465.84	0.684478	1.73845	2.58701	3.64625	4.48602	5.61131	6.55026
	3467.77	0.68369	1.7371	2.5857	3.64447	4.48428	5.60988	6.54889
	3469.7	0.685012	1.7396	2.58739	3.6456	4.48461	5.61001	6.54888
	3471.63	0.686915	1.74197	2.58912	3.64736	4.48584	5.61071	6.54946
	3473.56	0.686919	1.74179	2.58868	3.64719	4.48542	5.60999	6.54919
	3475.49	0.685671	1.73932	2.58659	3.645	4.48347	5.60826	6.54779
	3477.42	0.682635	1.73663	2.58542	3.6432	4.48379	5.60855	6.54655
	3479.34	0.684844	1.73881	2.58644	3.64576	4.48647	5.61063	6.54772
	3481.27	0.689541	1.74175	2.5866	3.64798	4.48586	5.60977	6.54865
	3483.2	0.6873	1.73864	2.58469	3.64481	4.48336	5.60785	6.54655
	3485.13	0.68273	1.73503	2.58362	3.64214	4.48315	5.60702	6.54459
	3487.06	0.683098	1.73468	2.58268	3.64153	4.48196	5.60511	6.54385
	3488.99	0.683041	1.7345	2.58185	3.64043	4.48015	5.60325	6.54302
	3490.92	0.680065	1.73226	2.58066	3.63806	4.47907	5.60224	6.54119
	3492.85	0.677613	1.73005	2.57977	3.63645	4.47875	5.60199	6.53961
	3494.77	0.677018	1.72854	2.57812	3.63538	4.47796	5.60111	6.53884
	3496.7	0.677458	1.72774	2.57656	3.63429	4.47648	5.59953	6.5381
	3498.63	0.677877	1.72868	2.57805	3.6356	4.47934	5.60225	6.53837
	3500.56	0.681039	1.73084	2.57971	3.63974	4.48473	5.60733	6.54101
	3502.49	0.686554	1.73218	2.57782	3.64126	4.48278	5.60503	6.54171
	3504.42	0.685128	1.73029	2.57551	3.63713	4.47668	5.5989	6.53829
	3506.35	0.680082	1.72962	2.57742	3.63534	4.47804	5.59942	6.53643
	3508.27	0.680867	1.73103	2.57805	3.63687	4.47938	5.59992	6.5372
	3510.2	0.679615	1.72636	2.57333	3.63297	4.47451	5.59602	6.53511
	3512.13	0.672827	1.72006	2.56994	3.62651	4.47024	5.59142	6.53064
	3514.06	0.670955	1.7195	2.56978	3.62484	4.46948	5.58981	6.52888
	3515.99	0.671397	1.72113	2.57068	3.62599	4.47062	5.59017	6.52893
	3517.92	0.672177	1.72108	2.57033	3.62625	4.4708	5.5901	6.52883
	3519.85	0.670565	1.7189	2.56955	3.62524	4.47207	5.59186	6.52814
	3521.78	0.672313	1.71874	2.56871	3.62703	4.47519	5.5947	6.52936
	3523.7	0.680789	1.7225	2.56819	3.63106	4.4765	5.59628	6.53179
	3525.63	0.681337	1.72396	2.56913	3.63183	4.4766	5.59582	6.53083
	3527.56	0.67919	1.72142	2.56655	3.62867	4.47158	5.59012	6.52804
	3529.49	0.674842	1.71643	2.56308	3.62277	4.46587	5.58439	6.5244
	3531.42	0.668164	1.71221	2.56125	3.61717	4.46283	5.58102	6.521
	3533.35	0.661946	1.70805	2.56013	3.61349	4.46304	5.58066	6.51834
	3535.28	0.663027	1.70736	2.55862	3.61347	4.46288	5.57947	6.51835
	3537.2	0.664757	1.70652	2.55627	3.61174	4.4596	5.57633	6.51696
	3539.13	0.658801	1.70272	2.55468	3.60758	4.45776	5.57433	6.5136
	3541.06	0.655233	1.70016	2.55377	3.60579	4.45971	5.57615	6.51217
	3542.99	0.658422	1.70204	2.55426	3.60933	4.46488	5.58102	6.51446
	3544.92	0.669098	1.70646	2.55376	3.6148	4.46634	5.58247	6.51829
	3546.85	0.670539	1.70475	2.55014	3.61107	4.45878	5.57462	6.51542
	3548.78	0.659759	1.69826	2.54833	3.60356	4.45561	5.57096	6.50899
	3550.71	0.65548	1.69751	2.54851	3.60248	4.45608	5.56964	6.50707
	3552.63	0.660285	1.69732	2.54564	3.6022	4.45171	5.5655	6.50718
	3554.56	0.6551	1.69244	2.54333	3.59696	4.44826	5.56206	6.50341
	3556.49	0.648303	1.68823	2.54162	3.59233	4.44715	5.56015	6.49932
	3558.42	0.647224	1.68678	2.54037	3.59171	4.44808	5.56046	6.49843
	3560.35	0.649281	1.68588	2.53835	3.5915	4.44796	5.56036	6.49797
	3562.28	0.650703	1.68743	2.53981	3.59321	4.45173	5.56401	6.4976
	3564.21	0.655869	1.69478	2.54516	3.60183	4.46253	5.57359	6.50132
	3566.14	0.670658	1.69952	2.5412	3.60905	4.45986	5.56973	6.50688
	3568.06	0.664074	1.68197	2.52425	3.58988	4.43639	5.54821	6.49642
	3569.99	0.645281	1.67283	2.52252	3.5774	4.43266	5.54292	6.48674
	3571.92	0.635535	1.66915	2.5226	3.57247	4.43249	5.54097	6.48203
	3573.85	0.631804	1.66587	2.52026	3.56897	4.42982	5.53757	6.47906
	3575.78	0.629956	1.66211	2.51672	3.56505	4.42642	5.53407	6.47628
	3577.71	0.626502	1.65833	2.51368	3.5615	4.42454	5.5317	6.47372
	3579.64	0.623048	1.65324	2.50918	3.55724	4.42171	5.52844	6.47074
	3581.56	0.618874	1.64888	2.50596	3.55281	4.42031	5.52638	6.46732
	3583.49	0.616335	1.64806	2.50605	3.55188	4.4245	5.53016	6.46534
	3585.42	0.621707	1.65412	2.50887	3.55883	4.43219	5.53554	6.46835
	3587.35	0.637968	1.65391	2.49935	3.55996	4.41971	5.52335	6.47059
	3589.28	0.625077	1.6397	2.49114	3.54417	4.4078	5.51309	6.4607
	3591.21	0.610105	1.63536	2.49298	3.53765	4.41107	5.51353	6.45449
	3593.14	0.610593	1.63651	2.49288	3.53844	4.41206	5.51244	6.45411
	3595.07	0.612598	1.63183	2.48605	3.53475	4.40534	5.50661	6.45156
	3596.99	0.603898	1.62379	2.48015	3.52664	4.40045	5.5015	6.44536
	3598.92	0.597844	1.61895	2.47574	3.52065	4.39632	5.49539	6.44077
	3600.85	0.595217	1.61297	2.46948	3.51425	4.38822	5.48645	6.43663
	3602.78	0.587969	1.60716	2.46594	3.50748	4.3854	5.48308	6.43118
	3604.71	0.581853	1.60709	2.4674	3.50603	4.39011	5.48551	6.42819
	3606.64	0.585386	1.60898	2.46605	3.50853	4.39126	5.48505	6.42834
	3608.57	0.59097	1.60365	2.457	3.50547	4.38201	5.4778	6.42575
	3610.49	0.581868	1.59715	2.45343	3.4995	4.38103	5.47607	6.4196
	3612.42	0.57728	1.59239	2.44782	3.49516	4.37615	5.46899	6.41554
	3614.35	0.576201	1.58483	2.44069	3.48835	4.36901	5.46368	6.41115
	3616.28	0.567444	1.5833	2.44238	3.48555	4.37298	5.46523	6.40753
	3618.21	0.565642	1.57718	2.43415	3.48107	4.3636	5.45381	6.40428
	3620.14	0.563255	1.5649	2.42129	3.46859	4.34642	5.43761	6.39847
	3622.07	0.551562	1.56001	2.42121	3.45976	4.34676	5.43637	6.39263
	3624	0.542905	1.55937	2.42321	3.45664	4.35239	5.43973	6.38884
	3625.92	0.540531	1.56239	2.42611	3.4594	4.3616	5.44711	6.38768
	3627.85	0.548165	1.56391	2.4194	3.46252	4.35324	5.43528	6.38802
	3629.78	0.557313	1.5464	2.39849	3.44922	4.3263	5.41377	6.38265
	3631.71	0.535099	1.53769	2.39898	3.43934	4.33022	5.41521	6.37457
	3633.64	0.523307	1.52912	2.39301	3.43001	4.32237	5.40577	6.36702
	3635.57	0.514311	1.52203	2.38804	3.42241	4.31695	5.40035	6.36058
	3637.5	0.506089	1.51611	2.38311	3.41599	4.31234	5.39462	6.3547
	3639.43	0.501437	1.51096	2.37865	3.41168	4.30967	5.39173	6.35063
	3641.35	0.498092	1.50698	2.37434	3.40841	4.30749	5.38855	6.3474
	3643.28	0.493712	1.50315	2.37144	3.40479	4.30828	5.38967	6.34324
	3645.21	0.486223	1.50358	2.37301	3.40488	4.31681	5.39538	6.33959
	3647.14	0.495384	1.50574	2.36876	3.41156	4.31888	5.39746	6.34046
	3649.07	0.508708	1.4916	2.3465	3.40557	4.28949	5.37008	6.33792
	3651	0.498369	1.47564	2.33493	3.38613	4.26817	5.35055	6.32835
	3652.93	0.474857	1.47236	2.34143	3.37894	4.28057	5.36026	6.32145
	3654.85	0.461973	1.46789	2.33891	3.37335	4.27871	5.35366	6.31641
	3656.78	0.461858	1.45617	2.32622	3.36379	4.26248	5.33984	6.31178
	3658.71	0.452906	1.45131	2.32387	3.3571	4.26101	5.3376	6.30687
	3660.64	0.445567	1.44762	2.32117	3.35172	4.25841	5.33317	6.30189
	3662.57	0.440669	1.44344	2.31763	3.34723	4.25515	5.32916	6.29774
	3664.5	0.436372	1.4401	2.31528	3.3442	4.25537	5.32919	6.29416
	3666.43	0.431069	1.43974	2.31581	3.34352	4.26161	5.33408	6.29101
	3668.36	0.431814	1.43976	2.31177	3.3447	4.26072	5.3305	6.28884
	3670.28	0.447413	1.43007	2.29575	3.34093	4.23954	5.3152	6.28755
	3672.21	0.431799	1.42644	2.29928	3.33591	4.25023	5.32519	6.28251
	3674.14	0.420636	1.42683	2.29805	3.33355	4.24879	5.31571	6.27766
	3676.07	0.442278	1.41489	2.27842	3.3277	4.21934	5.29343	6.27775
	3678	0.427391	1.40996	2.28012	3.32058	4.22343	5.29631	6.27421
	3679.93	0.415987	1.40395	2.27787	3.31217	4.21978	5.29126	6.26889
	3681.86	0.40619	1.40039	2.27747	3.3067	4.22084	5.29119	6.26484
	3683.78	0.399823	1.39836	2.27655	3.30358	4.22283	5.29234	6.26164
	3685.71	0.393393	1.3969	2.27675	3.30223	4.22855	5.297	6.25894
	3687.64	0.391278	1.39262	2.27027	3.29953	4.22359	5.29036	6.25505
	3689.57	0.406652	1.38625	2.25726	3.29743	4.20439	5.27347	6.25491
	3691.5	0.406246	1.3829	2.2553	3.29271	4.19907	5.269	6.25472
	3693.43	0.394784	1.38114	2.25831	3.28851	4.20415	5.27287	6.25192
	3695.36	0.387791	1.37941	2.25819	3.285	4.20444	5.27115	6.24922
	3697.29	0.386109	1.37823	2.25744	3.28297	4.20441	5.27145	6.24757
	3699.21	0.380568	1.37747	2.25732	3.28118	4.20677	5.27217	6.24503
	3701.14	0.381838	1.37291	2.25045	3.27801	4.19724	5.26235	6.24277
	3703.07	0.383597	1.36855	2.24634	3.27456	4.19182	5.25876	6.24141
	3705	0.377079	1.36829	2.24813	3.27282	4.19696	5.26289	6.23904
	3706.93	0.371397	1.36789	2.24854	3.27172	4.20139	5.2664	6.23577
	3708.86	0.369931	1.36787	2.24659	3.27263	4.20316	5.26698	6.23362
	3710.79	0.38176	1.3627	2.23456	3.27264	4.18737	5.25256	6.23387
	3712.72	0.383333	1.35372	2.22622	3.26627	4.17425	5.24207	6.23223
	3714.64	0.370079	1.35106	2.22928	3.26116	4.17951	5.24648	6.22824
	3716.57	0.359766	1.35058	2.23166	3.25763	4.18335	5.24798	6.22479
	3718.5	0.360386	1.35118	2.23143	3.25746	4.18467	5.24916	6.22469
	3720.43	0.363276	1.35306	2.2321	3.25929	4.18784	5.25188	6.22645
	3722.36	0.371323	1.355	2.23115	3.26211	4.18819	5.25303	6.22933
	3724.29	0.375709	1.35638	2.23141	3.264	4.18971	5.25442	6.2315
	3726.22	0.377071	1.35262	2.22689	3.26015	4.18129	5.2464	6.23033
	3728.14	0.366571	1.34706	2.22598	3.25346	4.18078	5.24689	6.22445
	3730.07	0.35148	1.34487	2.22653	3.24878	4.18505	5.24781	6.21769
	3732	0.351281	1.34266	2.22174	3.24811	4.18328	5.24663	6.21446
	3733.93	0.361692	1.34451	2.21943	3.25448	4.18399	5.24758	6.21917
	3735.86	0.377547	1.33764	2.20765	3.25357	4.16439	5.23232	6.22212
	3737.79	0.363828	1.33061	2.20641	3.24489	4.1627	5.23107	6.21475
	3739.72	0.351038	1.33015	2.20937	3.24127	4.16821	5.23432	6.20962
	3741.65	0.340908	1.3306	2.21221	3.23999	4.17526	5.23883	6.20548
	3743.57	0.340848	1.32893	2.2063	3.23776	4.16448	5.2247	6.20252
	3745.5	0.355862	1.32278	2.19674	3.23772	4.15479	5.22257	6.20354
	3747.43	0.341281	1.32426	2.20292	3.2368	4.16881	5.23309	6.19979
	3749.36	0.33946	1.32192	2.19727	3.23486	4.16134	5.22305	6.19534
	3751.29	0.353181	1.31307	2.1831	3.2306	4.13655	5.2018	6.19711
	3753.22	0.343885	1.3092	2.18546	3.22433	4.1384	5.20512	6.19595
	3755.15	0.328436	1.31025	2.1919	3.22153	4.14918	5.21256	6.19271
	3757.07	0.323978	1.30977	2.19188	3.22027	4.1497	5.21111	6.19126
	3759	0.326444	1.30505	2.18603	3.21715	4.13909	5.20089	6.1905
	3760.93	0.323984	1.30108	2.18411	3.21265	4.13546	5.19908	6.18821
	3762.86	0.314759	1.30289	2.18884	3.21206	4.14453	5.20552	6.18653
	3764.79	0.315968	1.30225	2.1861	3.21172	4.14124	5.20177	6.1861
	3766.72	0.316891	1.30082	2.18506	3.21137	4.14163	5.20383	6.18562
	3768.65	0.312286	1.29855	2.18215	3.20829	4.13752	5.19688	6.18304
	3770.58	0.317593	1.29349	2.17593	3.20516	4.12655	5.18839	6.18262
	3772.5	0.311022	1.29247	2.17807	3.20238	4.12928	5.19082	6.18097
	3774.43	0.304633	1.29203	2.17954	3.2004	4.13215	5.1925	6.1789
	3776.36	0.300398	1.29146	2.18005	3.19967	4.13554	5.19511	6.17728
	3778.29	0.301149	1.28939	2.17558	3.19831	4.13001	5.18858	6.17609
	3780.22	0.308294	1.28678	2.17114	3.19741	4.12317	5.1845	6.17662
	3782.15	0.302768	1.28803	2.17485	3.19736	4.12988	5.18995	6.17583
	3784.08	0.302494	1.28684	2.17239	3.19637	4.12669	5.18595	6.17488
	3786.01	0.304834	1.28481	2.17001	3.1954	4.12312	5.18377	6.17515
	3787.93	0.299132	1.28315	2.17004	3.19242	4.12289	5.18276	6.1732
	3789.86	0.295552	1.28158	2.16938	3.19001	4.12204	5.18124	6.17109
	3791.79	0.29386	1.28085	2.16911	3.18886	4.12279	5.18206	6.16951
	3793.72	0.290431	1.28134	2.17035	3.18901	4.12749	5.18579	6.16816
	3795.65	0.293692	1.28047	2.1667	3.18958	4.12422	5.18227	6.16779
	3797.58	0.300722	1.28058	2.16613	3.19231	4.12618	5.18778	6.169
	3799.51	0.291684	1.28127	2.1681	3.19097	4.13074	5.18828	6.16566
	3801.43	0.303799	1.27376	2.15331	3.18705	4.10631	5.16675	6.16458
	3803.36	0.301967	1.27313	2.15686	3.18684	4.11362	5.17727	6.16553
	3805.29	0.287899	1.27373	2.16033	3.18363	4.11846	5.17572	6.16243
	3807.22	0.295263	1.26771	2.15164	3.17965	4.1023	5.1617	6.16229
	3809.15	0.292315	1.26821	2.15538	3.17962	4.10812	5.16829	6.1629
	3811.08	0.285573	1.26966	2.15909	3.17893	4.11453	5.17345	6.16128
	3813.01	0.279673	1.27069	2.16193	3.17908	4.12191	5.17953	6.15935
	3814.94	0.280588	1.26889	2.15662	3.17758	4.11519	5.17144	6.15737
	3816.86	0.29426	1.26702	2.15216	3.18033	4.11139	5.17426	6.15984
	3818.79	0.285249	1.27011	2.15774	3.18178	4.12293	5.18167	6.1586
	3820.72	0.294531	1.26442	2.14501	3.17833	4.09995	5.15822	6.15751
	3822.65	0.29852	1.26179	2.14478	3.17763	4.09966	5.16248	6.15937
	3824.58	0.2848	1.26375	2.15127	3.17593	4.10991	5.16825	6.15719
	3826.51	0.284911	1.26171	2.14832	3.1734	4.1045	5.16296	6.15601
	3828.44	0.282614	1.26147	2.14994	3.1726	4.10777	5.1671	6.15553
	3830.36	0.277159	1.26113	2.15045	3.17091	4.10891	5.16631	6.15357
	3832.29	0.279875	1.25965	2.14837	3.17104	4.10737	5.16675	6.1533
	3834.22	0.277978	1.26049	2.14955	3.17209	4.1127	5.17162	6.15273
	3836.15	0.279788	1.26103	2.14832	3.17351	4.11359	5.17143	6.15194
	3838.08	0.290876	1.2603	2.14264	3.17611	4.1054	5.16397	6.15436
	3840.01	0.296835	1.25833	2.1397	3.17576	4.09995	5.16117	6.15655
	3841.94	0.285682	1.25585	2.141	3.17081	4.10017	5.15944	6.15401
	3843.87	0.281978	1.25274	2.13907	3.16654	4.09504	5.15412	6.15232
	3845.79	0.276893	1.25258	2.14167	3.16453	4.09888	5.15788	6.15052
	3847.72	0.271467	1.25569	2.14631	3.16554	4.10793	5.16523	6.14943
	3849.65	0.27009	1.25949	2.14998	3.16902	4.11855	5.1751	6.14902
	3851.58	0.270541	1.26195	2.14794	3.17123	4.11876	5.17181	6.14747
	3853.51	0.298956	1.25101	2.1252	3.16835	4.07924	5.13956	6.15028
	3855.44	0.293156	1.24956	2.13017	3.16681	4.08607	5.14741	6.15186
	3857.37	0.281622	1.2503	2.13616	3.16416	4.09439	5.15416	6.14964
	3859.3	0.270959	1.25126	2.14087	3.16252	4.10241	5.15988	6.14702
	3861.22	0.269328	1.25301	2.1415	3.16352	4.10606	5.162	6.14655
	3863.15	0.275658	1.25234	2.13723	3.16486	4.10144	5.15765	6.14752
	3865.08	0.282963	1.2495	2.13275	3.16383	4.09354	5.15343	6.14825
	3867.01	0.272182	1.25141	2.14023	3.16382	4.10651	5.16474	6.14645
	3868.94	0.272648	1.25264	2.13753	3.16452	4.1021	5.15658	6.14651
	3870.87	0.286493	1.24866	2.13165	3.16532	4.09352	5.15451	6.14908
	3872.8	0.273908	1.24694	2.13277	3.16016	4.09341	5.15009	6.14576
	3874.72	0.273769	1.2422	2.1283	3.15515	4.08403	5.14263	6.1436
	3876.65	0.264318	1.24378	2.13442	3.15447	4.09491	5.1524	6.14163
	3878.58	0.259321	1.24658	2.13691	3.1553	4.10026	5.15415	6.14106
	3880.51	0.272763	1.24565	2.13077	3.15814	4.09217	5.14964	6.14451
	3882.44	0.272378	1.24595	2.13335	3.15985	4.09877	5.15764	6.14543
	3884.37	0.267781	1.24528	2.13193	3.15776	4.09542	5.15015	6.14402
	3886.3	0.273708	1.23965	2.12539	3.15357	4.08262	5.14184	6.14236
	3888.23	0.261708	1.24118	2.13193	3.15236	4.094	5.15128	6.1395
	3890.15	0.259367	1.2425	2.1317	3.1527	4.09413	5.14835	6.13909
	3892.08	0.271539	1.23971	2.12488	3.15341	4.08329	5.14103	6.14153
	3894.01	0.267261	1.23923	2.12725	3.1517	4.08674	5.14494	6.14028
	3895.94	0.258395	1.24099	2.1317	3.15106	4.0955	5.15107	6.13812
	3897.87	0.260364	1.24418	2.13262	3.1544	4.09999	5.15414	6.13951
	3899.8	0.271513	1.24571	2.13054	3.15911	4.09914	5.15578	6.14307
	3901.73	0.274899	1.24609	2.13035	3.16107	4.09975	5.15657	6.14462
	3903.65	0.279436	1.24231	2.1238	3.15884	4.08785	5.14492	6.14475
	3905.58	0.273972	1.23513	2.11956	3.1508	4.07752	5.13623	6.14059
	3907.51	0.259153	1.23197	2.12188	3.14389	4.0786	5.13542	6.13503
	3909.44	0.251578	1.2313	2.12348	3.14094	4.08014	5.13509	6.1324
	3911.37	0.250835	1.23134	2.12355	3.14046	4.08056	5.13557	6.13208
	3913.3	0.250338	1.23286	2.1254	3.1419	4.08541	5.14048	6.13246
	3915.23	0.253362	1.23589	2.1266	3.14574	4.08939	5.1434	6.13485
	3917.16	0.262299	1.23594	2.12374	3.14842	4.0857	5.14157	6.13762
	3919.08	0.26094	1.23345	2.12186	3.14577	4.08193	5.13843	6.13592
	3921.01	0.25692	1.23287	2.12317	3.1444	4.08423	5.14077	6.13425
	3922.94	0.256057	1.23461	2.12414	3.14597	4.08707	5.14166	6.13507
	3924.87	0.260929	1.23211	2.11973	3.14467	4.07936	5.13576	6.13518
	3926.8	0.253915	1.22979	2.1208	3.14107	4.08059	5.13695	6.1318
	3928.73	0.251266	1.23173	2.12278	3.14209	4.08508	5.13989	6.13173
	3930.66	0.2575	1.2335	2.12221	3.14561	4.08533	5.14047	6.13511
	3932.59	0.261015	1.23085	2.11873	3.14414	4.07842	5.13504	6.13549
	3934.51	0.25379	1.22679	2.11746	3.13864	4.07547	5.13193	6.13103
	3936.44	0.247976	1.22639	2.11838	3.13635	4.07632	5.13104	6.12877
	3938.37	0.24798	1.22703	2.11924	3.13692	4.07812	5.13317	6.12877
	3940.3	0.247041	1.22829	2.12064	3.13806	4.08151	5.1355	6.12909
	3942.23	0.252971	1.22883	2.11839	3.14	4.0788	5.13307	6.13133
	3944.16	0.254765	1.22772	2.11742	3.13974	4.07785	5.13409	6.13125
	3946.09	0.250688	1.22911	2.11973	3.13999	4.08252	5.1372	6.13069
	3948.01	0.254515	1.22963	2.11833	3.14139	4.08061	5.13537	6.13216
	3949.94	0.253082	1.22558	2.1152	3.13769	4.07428	5.13012	6.12986
	3951.87	0.247271	1.22257	2.11423	3.1334	4.07163	5.12709	6.12641
	3953.8	0.244311	1.22214	2.11465	3.13222	4.07239	5.12711	6.12524
	3955.73	0.244961	1.22289	2.11504	3.13305	4.07339	5.12775	6.12598
	3957.66	0.245454	1.22292	2.11493	3.13326	4.07374	5.12836	6.1262
	3959.59	0.245525	1.22353	2.11521	3.13381	4.07486	5.1291	6.12653
	3961.52	0.246975	1.22324	2.11422	3.13401	4.07343	5.12777	6.12699
	3963.44	0.245182	1.22097	2.11277	3.13166	4.07057	5.12546	6.12537
	3965.37	0.241046	1.21944	2.11258	3.12931	4.07012	5.12443	6.12329
	3967.3	0.241038	1.21971	2.11279	3.12962	4.07084	5.12497	6.12341
	3969.23	0.242459	1.2201	2.11269	3.13052	4.07122	5.12563	6.12406
	3971.16	0.242309	1.21985	2.11235	3.1303	4.07109	5.12554	6.12377
	3973.09	0.242623	1.21982	2.11198	3.13049	4.07128	5.12547	6.12393
	3975.02	0.244215	1.21986	2.11143	3.1309	4.07067	5.12505	6.12469
	3976.94	0.242286	1.21842	2.11068	3.12891	4.06882	5.12332	6.12315
	3978.87	0.239635	1.21741	2.11055	3.12737	4.0683	5.1225	6.12173
	3980.8	0.238982	1.21687	2.11006	3.12701	4.06789	5.12214	6.12152
	3982.73	0.238161	1.21558	2.109	3.12584	4.06639	5.12093	6.12076
	3984.66	0.237207	1.21502	2.10871	3.12502	4.06593	5.1201	6.12009
	3986.59	0.236966	1.21525	2.10895	3.1252	4.06671	5.12062	6.11994
	3988.52	0.238122	1.21637	2.10951	3.12657	4.06835	5.12197	6.1208
	3990.45	0.240259	1.21654	2.10906	3.12735	4.06785	5.12203	6.12155
	3992.37	0.238272	1.21524	2.10835	3.12585	4.06669	5.1208	6.12029
	3994.3	0.237279	1.21446	2.10756	3.12486	4.0654	5.11924	6.11957
	3996.23	0.236597	1.21342	2.10682	3.12375	4.06415	5.11822	6.11874
	3998.16	0.235219	1.21285	2.10666	3.12279	4.06384	5.11767	6.11796
	4000.09	0.23468	1.21247	2.10636	3.12244	4.06367	5.11741	6.11762
	4002.02	0.234804	1.21233	2.10618	3.12247	4.06362	5.1175	6.11764
	4003.95	0.234541	1.21206	2.10599	3.12226	4.06362	5.11764	6.11737
	4005.88	0.233672	1.21169	2.10577	3.12183	4.06362	5.11734	6.11692
	4007.8	0.233956	1.21116	2.10497	3.12154	4.06252	5.11627	6.11681
	4009.73	0.234056	1.21049	2.10458	3.12103	4.06171	5.11577	6.11657
	4011.66	0.233	1.2102	2.10462	3.1205	4.06172	5.11551	6.11604
	4013.59	0.233087	1.21025	2.10447	3.12058	4.0617	5.11544	6.116
	4015.52	0.232974	1.21033	2.10437	3.12065	4.06204	5.1157	6.11599
	4017.45	0.232783	1.20992	2.10385	3.1203	4.0616	5.11513	6.11568
	4019.38	0.232402	1.20906	2.10301	3.11944	4.06044	5.11399	6.11513
	4021.3	0.231588	1.20855	2.10278	3.11878	4.06017	5.11393	6.11468
	4023.23	0.230543	1.20826	2.10263	3.11841	4.06027	5.11381	6.1142
	4025.16	0.231081	1.2078	2.10184	3.1182	4.05934	5.11298	6.11409
	4027.09	0.230691	1.20733	2.10162	3.11782	4.05909	5.11275	6.11378
	4029.02	0.229865	1.20687	2.1015	3.11739	4.05882	5.11231	6.11329
	4030.95	0.229291	1.2063	2.10103	3.11689	4.05843	5.11188	6.11288
	4032.88	0.229215	1.20617	2.10075	3.11666	4.05828	5.11167	6.11282
	4034.81	0.228793	1.20574	2.10042	3.11621	4.05785	5.11124	6.11247
	4036.73	0.228382	1.20522	2.09994	3.11564	4.05721	5.11055	6.11197
	4038.66	0.228123	1.205	2.09957	3.11522	4.05698	5.11013	6.11161
	4040.59	0.22769	1.20478	2.09933	3.11486	4.05709	5.1104	6.11125
	4042.52	0.22747	1.20473	2.09917	3.1149	4.0574	5.11052	6.11121
	4044.45	0.22828	1.20414	2.09819	3.11469	4.05608	5.10938	6.11118
	4046.38	0.227333	1.20314	2.09763	3.11379	4.05523	5.10862	6.11048
	4048.31	0.226107	1.2027	2.0976	3.11322	4.05521	5.10828	6.10996
	4050.23	0.225691	1.20226	2.09725	3.11275	4.0549	5.10783	6.10954
	4052.16	0.225599	1.20193	2.09679	3.11238	4.05445	5.10734	6.10926
	4054.09	0.22515	1.20158	2.09634	3.1119	4.05402	5.10688	6.10889
	4056.02	0.224571	1.20119	2.09591	3.11134	4.0536	5.10632	6.10846
	4057.95	0.224159	1.20075	2.09555	3.11095	4.05344	5.106	6.10807
	4059.88	0.224234	1.20033	2.09512	3.11075	4.05293	5.10558	6.10792
	4061.81	0.223965	1.19992	2.09488	3.11033	4.05256	5.10533	6.10772
	4063.74	0.223276	1.19954	2.09454	3.10979	4.05232	5.10492	6.10732
	4065.66	0.2225	1.1989	2.09392	3.10913	4.05183	5.1043	6.10672
	4067.59	0.222011	1.19839	2.09348	3.1086	4.05134	5.10382	6.10631
	4069.52	0.221559	1.19792	2.09315	3.10819	4.05102	5.10346	6.10599
	4071.45	0.221325	1.19759	2.09288	3.10798	4.05077	5.10325	6.10579
	4073.38	0.221193	1.19725	2.09248	3.10769	4.05035	5.10284	6.10554
	4075.31	0.22093	1.19685	2.09213	3.10726	4.05006	5.10247	6.1052
	4077.24	0.220593	1.19667	2.09192	3.10709	4.05017	5.10234	6.10501
	4079.16	0.2209	1.19646	2.09144	3.10699	4.04968	5.10194	6.10504
	4081.09	0.220411	1.19573	2.09084	3.10631	4.04903	5.10139	6.10445
	4083.02	0.219528	1.19517	2.09043	3.10561	4.04876	5.10091	6.10368
	4084.95	0.218829	1.1948	2.09008	3.10517	4.04871	5.10069	6.10334
	4086.88	0.218875	1.19451	2.08965	3.10492	4.04826	5.1003	6.10333
	4088.81	0.218583	1.19392	2.08912	3.10433	4.04755	5.09965	6.10298
	4090.74	0.217645	1.1934	2.08882	3.10366	4.04714	5.09909	6.10246
	4092.67	0.217077	1.19299	2.08851	3.10321	4.04675	5.09861	6.10199
	4094.59	0.216928	1.19256	2.08817	3.10288	4.04628	5.09814	6.10159
	4096.52	0.216452	1.192	2.08772	3.10231	4.0458	5.0976	6.1011
	4098.45	0.216139	1.19153	2.08722	3.10187	4.04544	5.09722	6.10079
	4100.38	0.215847	1.19119	2.0869	3.10152	4.04534	5.09716	6.10061
	4102.31	0.215543	1.19102	2.08676	3.10139	4.04555	5.09729	6.1005
	4104.24	0.215473	1.19068	2.08633	3.10119	4.04533	5.09679	6.10024
	4106.17	0.215461	1.19006	2.0856	3.10068	4.0444	5.09599	6.09991
	4108.1	0.214217	1.18935	2.0851	3.0998	4.04385	5.09538	6.09925
	4110.02	0.213408	1.18891	2.08475	3.09916	4.04334	5.09474	6.0988
	4111.95	0.213076	1.18852	2.08453	3.09883	4.04305	5.09443	6.09861
	4113.88	0.212841	1.18826	2.08419	3.09848	4.04265	5.09406	6.09835
	4115.81	0.212519	1.18786	2.0837	3.09806	4.04224	5.09359	6.09791
	4117.74	0.212104	1.18733	2.08324	3.09758	4.04181	5.09309	6.09747
	4119.67	0.211699	1.18688	2.0829	3.09715	4.04151	5.09263	6.09714
	4121.6	0.211461	1.18648	2.08251	3.09687	4.04122	5.0922	6.09687
	4123.52	0.211	1.18612	2.08209	3.09646	4.04092	5.09192	6.09648
	4125.45	0.210597	1.18568	2.08179	3.096	4.04061	5.09173	6.09628
	4127.38	0.209985	1.18501	2.08141	3.0954	4.04032	5.09142	6.09598
	4129.31	0.209549	1.18462	2.08104	3.0949	4.03997	5.09113	6.0955
	4131.24	0.209316	1.18454	2.08097	3.0948	4.04	5.09104	6.09525
	4133.17	0.209636	1.1845	2.08066	3.09487	4.03976	5.09063	6.09525
	4135.1	0.209398	1.18403	2.08014	3.09435	4.03918	5.08998	6.09483
	4137.03	0.208908	1.18369	2.07976	3.09384	4.03874	5.08947	6.09441
	4138.95	0.208784	1.18335	2.07929	3.09354	4.03834	5.08905	6.09422
	4140.88	0.20844	1.18293	2.07891	3.09315	4.03803	5.08857	6.09396
	4142.81	0.207814	1.1825	2.07855	3.09263	4.0377	5.08818	6.09355
	4144.74	0.207298	1.18202	2.0781	3.09214	4.03731	5.08785	6.09312
	4146.67	0.206897	1.18154	2.07785	3.09177	4.03701	5.08757	6.09283
	4148.6	0.206483	1.18108	2.07753	3.09136	4.03671	5.08717	6.09249
	4150.53	0.205983	1.18067	2.0771	3.09104	4.03647	5.08681	6.09215
	4152.45	0.205663	1.18032	2.07679	3.09071	4.03609	5.08653	6.09192
	4154.38	0.205431	1.18001	2.07644	3.09034	4.03567	5.08617	6.0916
	4156.31	0.205266	1.17983	2.07614	3.0901	4.0354	5.08582	6.09137
	4158.24	0.205033	1.17957	2.07576	3.08983	4.03511	5.08533	6.09107
	4160.17	0.204772	1.17923	2.07529	3.08943	4.03465	5.08474	6.0907
	4162.1	0.204342	1.17891	2.07501	3.08892	4.03436	5.08447	6.09044
	4164.03	0.204084	1.17855	2.07476	3.08857	4.03416	5.08428	6.09022
	4165.96	0.203698	1.1781	2.0745	3.08828	4.03396	5.08402	6.08988
	4167.88	0.203275	1.17753	2.07417	3.08791	4.03362	5.08378	6.08953
	4169.81	0.202874	1.17722	2.07394	3.08756	4.03343	5.0836	6.08938
	4171.74	0.202692	1.17705	2.07366	3.08723	4.03315	5.08332	6.08916
	4173.67	0.202421	1.17674	2.07334	3.08696	4.03275	5.08295	6.08877
	4175.6	0.202215	1.17654	2.07303	3.08679	4.03245	5.08253	6.08856
	4177.53	0.201993	1.17631	2.07276	3.08654	4.03234	5.08225	6.08833
	4179.46	0.20187	1.1761	2.07251	3.08623	4.03215	5.08199	6.08813
	4181.39	0.201792	1.17579	2.07216	3.08581	4.03175	5.08152	6.08789
	4183.31	0.201519	1.17542	2.07185	3.08554	4.03139	5.08118	6.08756
	4185.24	0.201179	1.1751	2.07164	3.08532	4.03124	5.08103	6.08726
	4187.17	0.200912	1.17475	2.07141	3.08497	4.03098	5.08081	6.08705
	4189.1	0.200513	1.17443	2.07116	3.08468	4.03085	5.08063	6.08689
	4191.03	0.200251	1.17413	2.07087	3.08447	4.03073	5.08052	6.08676
	4192.96	0.199969	1.17391	2.07062	3.08423	4.03054	5.08028	6.08659
	4194.89	0.199832	1.17369	2.0704	3.08396	4.03008	5.07984	6.08635
	4196.81	0.199553	1.17338	2.07007	3.08363	4.02964	5.07942	6.08598
	4198.74	0.199429	1.17324	2.06975	3.08345	4.02947	5.07916	6.08582
	4200.67	0.199426	1.17305	2.06951	3.08327	4.02932	5.07895	6.0857
	4202.6	0.199358	1.17269	2.06937	3.08304	4.02909	5.07877	6.08554
	4204.53	0.199119	1.17245	2.06924	3.08275	4.02895	5.07863	6.08537
	4206.46	0.199029	1.17248	2.06913	3.08259	4.02888	5.07847	6.08531
	4208.39	0.198769	1.17237	2.06901	3.08245	4.0288	5.07838	6.08516
	4210.32	0.198429	1.17197	2.06879	3.08209	4.02862	5.0782	6.08493
	4212.24	0.197958	1.17152	2.06845	3.08163	4.02832	5.07785	6.08462
	4214.17	0.197765	1.1713	2.06817	3.08145	4.02803	5.07756	6.08439
	4216.1	0.197544	1.17103	2.06786	3.08131	4.02776	5.07728	6.08414
	4218.03	0.1975	1.1708	2.06765	3.08113	4.02744	5.07698	6.084
	4219.96	0.197328	1.17055	2.06756	3.08094	4.02722	5.07675	6.08389
	4221.89	0.197181	1.17037	2.06727	3.08065	4.02701	5.07639	6.08371
	4223.82	0.197072	1.17031	2.06702	3.0804	4.02686	5.07618	6.08345
	4225.74	0.196996	1.17029	2.06696	3.08035	4.02682	5.07613	6.08334
	4227.67	0.196577	1.17003	2.06683	3.08011	4.02677	5.07605	6.08319
	4229.6	0.196201	1.16962	2.06661	3.07978	4.02653	5.0758	6.08297
	4231.53	0.196106	1.16935	2.06654	3.0796	4.02647	5.07566	6.08283
	4233.46	0.195896	1.16914	2.06634	3.07942	4.02635	5.0755	6.08265
	4235.39	0.195598	1.16894	2.06594	3.0792	4.02605	5.07532	6.08244
	4237.32	0.195447	1.16877	2.06564	3.07893	4.02565	5.07498	6.08221
	4239.25	0.195484	1.16865	2.06546	3.07876	4.02543	5.07461	6.08205
	4241.17	0.195659	1.16871	2.06539	3.07872	4.02535	5.0744	6.08207
	4243.1	0.195504	1.1686	2.06523	3.07854	4.02509	5.07426	6.08188
	4245.03	0.195222	1.16831	2.06493	3.07825	4.02491	5.07402	6.08159
	4246.96	0.194921	1.16794	2.0647	3.07801	4.02487	5.07384	6.08139
	4248.89	0.194768	1.16775	2.06452	3.07785	4.02477	5.07376	6.0813
	4250.82	0.194581	1.16758	2.06444	3.07776	4.02475	5.07381	6.08118
	4252.75	0.194314	1.16737	2.06439	3.07763	4.02467	5.07373	6.08098
	4254.68	0.194071	1.16717	2.06426	3.07739	4.0245	5.07353	6.08083
[truncated: 180 more rows]

## Sheet: Figure 5
2 the ta	CN0	CN0.5	CN0.75	CN1	CN2	CN3	CN5	amorphous
5	19	49	89	133	176	220	258	-21
5.02	7	50	90	136	172	211	257	-33
5.04	7	49	89	130	170	210	248	-33
5.06	14	52	92	137	179	219	254	-26
5.08	11	58	98	129	182	211	257	-29
5.1	7	51	91	133	177	219	249	-33
5.12	9	52	92	134	176	215	259	-31
5.14	12	56	96	134	175	223	255	-28
5.16	10	51	91	127	181	214	255	-30
5.18	10	49	89	134	174	211	251	-30
5.2	14	58	98	134	173	215	248	-26
5.22	9	45	85	135	179	215	254	-31
5.24	13	50	90	132	179	213	246	-27
5.26	12	52	92	125	179	211	254	-28
5.28	7	54	94	135	176	212	252	-33
5.3	11	53	93	130	172	212	253	-29
5.32	14	56	96	131	170	210	249	-26
5.34	8	51	91	135	175	208	255	-32
5.36	16	52	92	136	172	215	254	-24
5.38	13	55	95	129	171	215	253	-27
5.4	17	50	90	133	169	217	250	-23
5.42	16	50	90	132	178	213	251	-24
5.44	14	54	94	134	170	214	250	-26
5.46	12	53	93	128	173	211	252	-28
5.48	14	56	96	126	173	212	251	-26
5.5	8	62	102	133	170	213	254	-32
5.52	13	53	93	131	175	217	251	-27
5.54	12	63	103	140	181	213	246	-28
5.56	17	52	92	130	173	214	246	-23
5.58	9	57	97	137	174	214	253	-31
5.6	16	47	87	133	172	215	254	-24
5.62	8	56	96	134	187	218	252	-32
5.64	15	48	88	130	173	213	248	-25
5.66	17	55	95	130	174	216	257	-23
5.68	19	52	92	133	181	216	258	-21
5.7	15	54	94	132	168	212	251	-25
5.72	12	47	87	136	179	208	254	-28
5.74	8	51	91	127	178	216	250	-32
5.76	11	51	91	129	176	212	255	-29
5.78	12	50	90	136	174	213	252	-28
5.8	9	45	85	136	186	212	247	-31
5.82	15	51	91	128	174	210	259	-25
5.84	13	49	89	135	168	212	256	-27
5.86	9	50	90	137	176	209	257	-31
5.88	13	54	94	134	178	210	248	-27
5.9	17	53	93	134	178	211	261	-23
5.92	13	47	87	133	171	209	250	-27
5.94	12	53	93	135	171	214	252	-28
5.96	18	48	88	126	172	209	253	-22
5.98	8	54	94	127	180	212	250	-32
6	11	54	94	136	172	212	251	-29
6.02	14	56	96	135	175	209	249	-26
6.04	12	58	98	131	174	208	259	-28
6.06	12	50	90	129	168	212	253	-28
6.08	14	48	88	132	174	213	252	-26
6.1	10	51	91	132	173	217	246	-30
6.12	13	46	86	124	172	214	252	-27
6.14	9	48	88	127	172	219	249	-31
6.16	14	52	92	130	170	211	252	-26
6.18	18	52	92	134	171	209	250	-22
6.2	6	51	91	131	171	209	252	-34
6.22	11	53	93	129	169	208	250	-29
6.24	7	49	89	128	174	210	259	-33
6.26	9	56	96	128	170	211	248	-31
6.28	11	56	96	128	169	208	255	-29
6.3	14	52	92	138	176	207	247	-26
6.32	13	51	91	127	174	212	247	-27
6.34	7	49	89	128	179	216	246	-33
6.36	9	48	88	132	173	213	245	-31
6.38	14	53	93	127	177	211	250	-26
6.4	10	47	87	129	175	215	246	-30
6.42	10	49	89	134	175	214	252	-30
6.44	16	52	92	129	173	215	259	-24
6.46	4	52	92	133	169	208	248	-36
6.48	11	59	99	127	171	207	251	-29
6.5	15	51	91	138	178	217	252	-25
6.52	7	51	91	134	171	205	251	-33
6.54	14	49	89	127	175	209	252	-26
6.56	9	53	93	132	174	218	248	-31
6.58	13	51	91	136	175	211	254	-27
6.6	7	55	95	128	168	215	251	-33
6.62	19	59	99	132	178	212	252	-21
6.64	12	54	94	130	177	212	252	-28
6.66	8	48	88	134	167	211	248	-32
6.68	14	50	90	133	170	207	248	-26
6.7	4	50	90	127	177	208	252	-36
6.72	14	50	90	136	166	211	249	-26
6.74	5	55	95	127	175	215	251	-35
6.76	13	49	89	131	179	205	249	-27
6.78	10	54	94	130	180	216	253	-30
6.8	8	55	95	128	170	209	251	-32
6.82	15	51	91	128	173	215	252	-25
6.84	14	59	99	132	169	209	254	-26
6.86	22	50	90	128	170	212	253	-18
6.88	17	55	95	131	170	216	255	-23
6.9	13	55	95	128	169	212	251	-27
6.92	13	56	96	134	168	211	251	-27
6.94	17	52	92	129	173	207	248	-23
6.96	6	52	92	133	171	206	250	-34
6.98	13	52	92	131	174	208	251	-27
7	15	46	86	128	171	215	248	-25
7.02	15	48	88	142	170	211	255	-25
7.04	11	52	92	132	172	213	254	-29
7.06	10	50	90	130	180	219	248	-30
7.08	6	54	94	130	175	211	249	-34
7.1	8	55	95	131	174	211	253	-32
7.12	12	53	93	126	174	209	253	-28
7.14	11	50	90	133	174	211	254	-29
7.16	11	55	95	129	174	210	250	-29
7.18	8	47	87	131	173	211	252	-32
7.2	7	51	91	132	172	213	247	-33
7.22	15	47	87	130	175	216	247	-25
7.24	12	51	91	135	175	213	258	-28
7.26	13	53	93	133	176	211	253	-27
7.28	10	55	95	132	182	212	249	-30
7.3	15	56	96	134	170	213	253	-25
7.32	17	47	87	130	169	212	253	-23
7.34	11	49	89	132	180	220	255	-29
7.36	21	52	92	137	176	213	250	-19
7.38	13	59	99	126	170	210	248	-27
7.4	10	49	89	138	179	215	250	-30
7.42	18	60	100	133	179	212	257	-22
7.44	10	53	93	135	181	213	253	-30
7.46	10	51	91	137	174	220	254	-30
7.48	12	52	92	129	176	208	247	-28
7.5	11	56	96	131	171	211	249	-29
7.52	20	53	93	136	167	209	251	-20
7.54	15	55	95	131	179	217	251	-25
7.56	15	60	100	138	178	214	251	-25
7.58	10	50	90	134	173	215	253	-30
7.6	15	50	90	138	175	212	250	-25
7.62	5	50	90	137	175	216	246	-35
7.64	12	52	92	130	182	207	247	-28
7.66	16	52	92	134	165	212	249	-24
7.68	15	48	88	130	171	214	248	-25
7.7	15	55	95	125	173	217	261	-25
7.72	12	51	91	137	172	217	251	-28
7.74	15	49	89	127	177	207	255	-25
7.76	11	52	92	135	178	215	253	-29
7.78	8	49	89	127	180	214	250	-32
7.8	7	55	95	130	173	211	244	-33
7.82	12	49	89	133	176	209	253	-28
7.84	15	57	97	131	169	209	251	-25
7.86	8	50	90	132	171	214	251	-32
7.88	12	52	92	130	173	215	251	-28
7.9	16	46	86	135	174	212	253	-24
7.92	14	59	99	124	173	215	251	-26
7.94	5	48	88	136	174	214	255	-35
7.96	12	57	97	128	171	212	246	-28
7.98	11	48	88	132	177	211	249	-29
8	14	49	89	129	179	218	250	-26
8.02	13	51	91	129	176	221	254	-27
8.04	12	51	91	130	180	208	249	-28
8.06	12	48	88	131	173	213	253	-28
8.08	18	54	94	130	178	215	251	-22
8.1	16	56	96	129	172	206	252	-24
8.12	13	55	95	130	181	219	252	-27
8.14	14	53	93	136	173	207	257	-26
8.16	18	51	91	135	176	217	260	-22
8.18	12	56	96	133	182	216	249	-28
8.2	14	56	96	137	175	214	249	-26
8.22	14	52	92	131	175	214	258	-26
8.24	17	52	92	134	175	217	250	-23
8.26	16	55	95	129	169	219	253	-24
8.28	14	56	96	141	177	212	247	-26
8.3	14	55	95	127	174	214	249	-26
8.32	8	50	90	140	175	215	259	-32
8.34	10	53	93	133	173	218	249	-30
8.36	15	50	90	132	180	215	249	-25
8.38	6	52	92	130	175	214	253	-34
8.4	6	53	93	134	171	211	245	-34
8.42	10	53	93	134	169	209	254	-30
8.44	12	60	100	134	177	217	249	-28
8.46	13	50	90	138	171	213	253	-27
8.48	15	55	95	132	169	212	254	-25
8.5	15	56	96	131	175	212	256	-25
8.52	16	46	86	130	170	213	248	-24
8.54	10	54	94	131	174	213	256	-30
8.56	13	51	91	136	177	212	255	-27
8.58	17	56	96	136	176	210	246	-23
8.6	13	54	94	127	191	216	255	-27
8.62	13	55	95	129	180	213	255	-27
8.64	9	57	97	140	181	214	250	-31
8.66	10	52	92	132	175	216	262	-30
8.68	13	51	91	130	179	217	251	-27
8.7	16	54	94	133	178	214	255	-24
8.72	12	60	100	139	169	213	248	-28
8.74	20	50	90	133	174	214	255	-20
8.76	18	58	98	132	172	208	256	-22
8.78	11	59	99	138	170	216	256	-29
8.8	18	50	90	131	170	217	255	-22
8.82	19	55	95	136	176	207	252	-21
8.84	12	58	98	136	181	212	251	-28
8.86	14	50	90	136	183	214	260	-26
8.88	15	56	96	131	178	223	257	-25
8.9	12	55	95	137	180	214	258	-28
8.92	13	57	97	134	172	210	245	-27
8.94	10	50	90	136	180	217	253	-30
8.96	21	57	97	134	178	211	248	-19
8.98	19	63	103	131	179	219	254	-21
9	17	58	98	138	178	215	253	-23
9.02	15	60	100	136	179	218	263	-25
9.04	17	58	98	126	179	213	253	-23
9.06	16	54	94	134	172	214	256	-24
9.08	12	61	101	136	172	215	253	-28
9.1	18	53	93	138	179	212	257	-22
9.12	18	60	100	135	170	223	249	-22
9.14	13	53	93	130	178	216	255	-27
9.16	20	57	97	132	174	208	252	-20
9.18	13	62	102	139	176	210	257	-27
9.2	8	48	88	135	181	215	254	-32
9.22	14	53	93	128	172	220	255	-26
9.24	21	58	98	142	176	212	246	-19
9.26	14	54	94	137	177	216	256	-26
9.28	23	56	96	127	179	219	250	-17
9.3	15	60	100	133	172	225	254	-25
9.32	16	59	99	131	180	218	253	-24
9.34	17	58	98	130	176	222	257	-23
9.36	19	53	93	128	176	211	251	-21
9.38	18	60	100	138	178	216	253	-22
9.4	15	54	94	131	177	215	254	-25
9.42	15	53	93	140	173	221	255	-25
9.44	14	63	103	131	174	224	247	-26
9.46	12	59	99	136	182	217	258	-28
9.48	9	58	98	135	178	211	259	-31
9.5	8	53	93	132	176	211	255	-32
9.52	10	57	97	136	177	217	246	-30
9.54	15	52	92	134	178	223	254	-25
9.56	15	62	102	137	180	216	257	-25
9.58	13	59	99	134	183	213	260	-27
9.6	14	65	105	131	175	216	252	-26
9.62	12	61	101	149	181	214	255	-28
9.64	21	52	92	130	181	212	248	-19
9.66	22	57	97	132	181	211	253	-18
9.68	12	56	96	142	179	214	260	-28
9.7	18	56	96	137	176	216	251	-22
9.72	19	57	97	145	171	223	259	-21
9.74	12	56	96	136	178	211	250	-28
9.76	21	67	107	136	180	215	251	-19
9.78	9	65	105	146	182	212	252	-31
9.8	17	55	95	132	177	208	258	-23
9.82	13	55	95	143	182	218	256	-27
9.84	18	69	109	131	178	217	258	-22
9.86	12	62	102	141	181	219	256	-28
9.88	19	55	95	138	177	220	259	-21
9.9	11	49	89	135	178	213	254	-29
9.92	17	56	96	136	178	220	251	-23
9.94	18	56	96	134	178	214	262	-22
9.96	25	63	103	135	174	220	255	-15
9.98	14	60	100	140	173	220	264	-26
10	12	59	99	143	179	229	253	-28
10.02	27	57	97	143	174	221	260	-13
10.04	30	62	102	135	183	218	259	-10
10.06	25	64	104	137	186	221	260	-15
10.08	17	65	105	132	173	216	263	-23
10.1	20	64	104	134	182	216	257	-20
10.12	21	60	100	143	182	220	260	-19
10.14	13	58	98	138	182	216	246	-27
10.16	21	57	97	139	181	219	256	-19
10.18	16	59	99	139	181	220	260	-24
10.2	16	65	105	137	177	217	256	-24
10.22	18	60	100	132	180	217	261	-22
10.24	19	56	96	137	177	212	271	-21
10.26	20	57	97	129	187	212	259	-20
10.28	16	55	95	147	173	217	257	-24
10.3	21	55	95	139	173	218	254	-19
10.32	22	60	100	143	187	214	259	-18
10.34	22	52	92	132	174	220	266	-18
10.36	16	64	104	131	174	216	251	-24
10.38	19	62	102	133	183	213	257	-21
10.4	23	57	97	139	169	210	253	-17
10.42	16	60	100	141	180	215	258	-24
10.44	28	59	99	134	176	225	252	-12
10.46	16	53	93	137	181	217	259	-24
10.48	15	60	100	139	175	218	253	-25
10.5	14	56	96	138	174	214	252	-26
10.52	18	55	95	136	180	215	253	-22
10.54	16	51	91	136	179	214	262	-24
10.56	19	66	106	140	175	218	255	-21
10.58	13	61	101	134	173	221	256	-27
10.6	10	59	99	143	182	216	259	-30
10.62	19	63	103	141	173	216	248	-21
10.64	19	56	96	135	179	221	259	-21
10.66	13	57	97	134	175	219	259	-27
10.68	14	55	95	134	173	219	250	-26
10.7	19	57	97	131	184	215	254	-21
10.72	16	61	101	136	192	229	260	-24
10.74	13	56	96	141	176	223	256	-27
10.76	22	64	104	142	181	212	259	-18
10.78	20	57	97	135	174	213	259	-20
10.8	18	56	96	132	178	221	260	-22
10.82	27	55	95	136	183	219	258	-13
10.84	12	57	97	141	175	216	255	-28
10.86	24	62	102	144	176	213	255	-16
10.88	20	60	100	139	177	227	256	-20
10.9	17	54	94	141	189	211	254	-23
10.92	20	60	100	138	174	216	253	-20
10.94	19	57	97	135	176	221	251	-21
10.96	13	59	99	136	177	220	257	-27
10.98	12	56	96	136	176	209	261	-28
11	18	58	98	138	174	222	260	-22
11.02	12	56	96	140	179	221	254	-28
11.04	21	60	100	132	181	219	264	-19
11.06	19	62	102	134	180	216	254	-21
11.08	18	66	106	134	183	222	256	-22
11.1	22	51	91	145	174	223	252	-18
11.12	20	71	111	144	172	217	256	-20
11.14	20	64	104	136	181	212	259	-20
11.16	17	66	106	150	182	223	260	-23
11.18	21	65	105	141	183	213	257	-19
11.2	24	71	111	143	174	212	260	-16
11.22	18	62	102	141	182	218	263	-22
11.24	25	65	105	144	183	224	260	-15
11.26	24	59	99	140	177	217	259	-16
11.28	21	60	100	135	184	228	256	-19
11.3	16	57	97	140	185	217	258	-24
11.32	23	62	102	138	182	213	256	-17
11.34	23	59	99	148	181	225	259	-17
11.36	24	55	95	136	178	221	258	-16
11.38	22	60	100	141	185	218	264	-18
11.4	18	65	105	139	179	219	266	-22
11.42	21	61	101	137	187	225	260	-19
11.44	21	65	105	142	176	224	253	-19
11.46	16	61	101	130	179	220	261	-24
11.48	19	57	97	141	181	223	259	-21
11.5	20	58	98	140	179	221	262	-20
11.52	11	63	103	140	183	221	255	-29
11.54	21	66	106	135	176	220	256	-19
11.56	14	65	105	136	180	219	260	-26
11.58	18	69	109	138	179	226	262	-22
11.6	22	67	107	136	193	220	255	-18
11.62	23	66	106	137	180	222	256	-17
11.64	16	59	99	138	182	228	253	-24
11.66	31	64	104	140	178	224	255	-9
11.68	21	65	105	141	177	211	250	-19
11.7	23	62	102	139	187	218	256	-17
11.72	18	55	95	141	171	222	260	-22
11.74	26	63	103	141	172	214	257	-14
11.76	26	56	96	140	179	211	256	-14
11.78	20	63	103	141	183	223	252	-20
11.8	20	59	99	136	185	215	262	-20
11.82	17	56	96	135	183	223	258	-23
11.84	22	58	98	139	181	217	256	-18
11.86	19	58	98	133	180	214	259	-21
11.88	24	70	110	132	185	218	257	-16
11.9	15	53	93	136	186	219	259	-25
11.92	12	57	97	142	179	216	255	-28
11.94	17	53	93	146	177	219	262	-23
11.96	19	57	97	142	180	214	251	-21
11.98	16	65	105	133	172	222	258	-24
12	25	61	101	139	184	216	255	-15
12.02	14	73	113	144	174	219	260	-26
12.04	22	55	95	143	171	221	259	-18
12.06	18	55	95	135	182	217	252	-22
12.08	15	60	100	140	179	223	257	-25
12.1	21	59	99	143	177	215	254	-19
12.12	11	60	100	138	172	217	260	-29
12.14	23	51	91	139	181	219	259	-17
12.16	15	59	99	138	178	220	252	-25
12.18	23	62	102	142	180	222	257	-17
12.2	16	63	103	138	183	216	268	-24
12.22	18	69	109	141	176	223	254	-22
12.24	20	65	105	135	183	217	259	-20
12.26	15	61	101	137	173	225	258	-25
12.28	23	63	103	145	175	213	253	-17
12.3	20	58	98	134	176	219	257	-20
12.32	17	57	97	130	184	220	257	-23
12.34	25	61	101	142	179	220	257	-15
12.36	25	57	97	148	178	223	259	-15
12.38	26	56	96	132	179	217	252	-14
12.4	20	56	96	133	186	219	257	-20
12.42	17	58	98	146	182	214	261	-23
12.44	18	63	103	138	172	225	256	-22
12.46	18	55	95	142	174	220	258	-22
12.48	21	64	104	141	175	217	254	-19
12.5	17	63	103	134	181	215	260	-23
12.52	19	57	97	149	180	214	256	-21
12.54	20	54	94	139	182	228	259	-20
12.56	17	60	100	145	172	216	248	-23
12.58	23	62	102	141	182	220	260	-17
12.6	19	60	100	143	174	215	254	-21
12.62	25	55	95	140	179	216	261	-15
12.64	22	55	95	143	181	224	263	-18
12.66	16	62	102	141	179	214	257	-24
12.68	23	66	106	139	181	215	262	-17
12.7	26	61	101	139	177	232	257	-14
12.72	25	58	98	142	179	228	266	-15
12.74	17	62	102	147	172	224	264	-23
12.76	16	56	96	138	183	213	261	-24
12.78	17	66	106	149	185	222	262	-23
12.8	25	62	102	138	177	217	251	-15
12.82	22	55	95	139	180	224	254	-18
12.84	21	65	105	136	183	223	249	-19
12.86	23	61	101	140	173	225	263	-17
12.88	23	60	100	143	175	226	253	-17
12.9	26	63	103	136	176	225	254	-14
12.92	25	62	102	141	179	229	252	-15
12.94	20	65	105	142	180	218	259	-20
12.96	21	66	106	135	183	215	256	-19
12.98	16	61	101	134	177	223	260	-24
13	17	62	102	141	180	214	264	-23
13.02	24	58	98	148	179	222	254	-16
13.04	26	57	97	141	179	220	263	-14
13.06	18	72	112	146	181	218	261	-22
13.08	25	61	101	139	176	220	264	-15
13.1	20	64	104	139	182	220	253	-20
13.12	18	56	96	135	179	224	249	-22
13.14	19	63	103	138	183	219	255	-21
13.16	28	58	98	136	180	222	253	-12
13.18	21	67	107	147	185	214	266	-19
13.2	15	61	101	139	177	214	268	-25
13.22	17	60	100	146	177	219	257	-23
13.24	25	56	96	139	176	227	261	-15
13.26	23	66	106	144	182	225	256	-17
13.28	16	58	98	150	178	225	257	-24
13.3	19	61	101	139	185	217	256	-21
13.32	22	60	100	144	175	221	249	-18
13.34	26	70	110	138	184	214	259	-14
13.36	16	58	98	140	178	220	258	-24
13.38	23	61	101	137	178	223	268	-17
13.4	26	62	102	141	181	215	260	-14
13.42	21	58	98	141	174	217	266	-19
13.44	26	59	99	142	177	217	263	-14
13.46	28	57	97	149	178	219	254	-12
13.48	18	61	101	143	188	229	260	-22
13.5	27	66	106	146	181	217	259	-13
13.52	20	65	105	134	191	217	259	-20
13.54	15	58	98	149	185	218	256	-25
13.56	21	70	110	142	177	214	255	-19
13.58	39	59	99	136	179	223	259	-1
13.6	21	59	99	145	177	224	260	-19
13.62	23	68	108	137	183	216	258	-17
13.64	22	62	102	143	185	210	264	-18
13.66	24	60	100	139	175	221	256	-16
13.68	18	66	106	145	181	224	259	-22
13.7	22	67	107	145	175	220	253	-18
13.72	24	64	104	143	184	222	257	-16
13.74	25	59	99	141	176	220	254	-15
13.76	19	72	112	143	187	222	260	-21
13.78	24	68	108	145	182	227	258	-16
13.8	19	60	100	148	183	231	270	-21
13.82	22	60	100	146	179	220	266	-18
13.84	22	62	102	143	178	231	257	-18
13.86	19	62	102	141	174	235	263	-21
13.88	25	61	101	140	183	223	261	-15
13.9	19	71	111	143	178	233	268	-21
13.92	27	64	104	145	177	216	262	-13
13.94	24	63	103	153	180	231	254	-16
13.96	33	63	103	138	180	232	266	-7
13.98	28	67	107	142	185	226	251	-12
14	25	70	110	143	182	227	260	-12
14.02	18	55	95	143	176	222	260	-12
14.04	24	63	103	149	173	218	258	-25
14.06	16	69	109	153	175	225	258	-12
14.08	20	66	106	147	182	219	267	-10
14.1	25	59	99	145	182	219	270	-12
14.12	19	66	106	143	176	218	261	-20
14.14	22	70	110	140	183	223	256	-10
14.16	23	60	100	137	187	224	251	-5
14.18	22	69	109	137	180	219	266	-12
14.2	16	68	108	139	190	229	255	-18
14.22	21	65	105	142	181	221	261	-5
14.24	28	64	104	146	186	225	265	-10
14.26	20	69	109	148	185	227	259	-11
14.28	26	57	97	152	183	223	273	-14
14.3	19	68	108	144	173	225	262	-19
14.32	31	62	102	155	186	229	272	-14
14.34	30	65	105	142	183	229	271	-12
14.36	31	62	102	142	188	223	264	-22
14.38	15	65	105	140	189	230	264	-13
14.4	23	67	107	150	185	221	263	-20
14.42	30	57	97	147	184	221	263	-25
14.44	23	75	115	142	174	223	263	-17
14.46	25	77	117	147	175	229	264	-5
14.48	28	67	107	157	185	218	273	-12
14.5	36	66	106	139	202	229	274	-10
14.52	29	68	108	156	187	228	275	-17
14.54	26	70	110	139	182	228	262	-12
14.56	29	66	106	147	180	223	267	-14
14.58	22	70	110	154	186	227	271	-24
14.6	27	70	110	146	182	226	259	-17
14.62	39	77	117	151	182	224	257	-14
14.64	31	73	113	150	182	231	264	-19
14.66	30	74	114	141	178	229	264	-14
14.68	21	78	118	156	193	226	262	-12
14.7	43	79	119	156	191	224	269	-12
14.72	33	65	105	154	192	229	262	-10
14.74	31	79	119	156	192	233	262	-12
14.76	47	83	123	142	195	238	271	-20
14.78	27	73	113	156	192	231	273	-14
14.8	22	66	106	158	195	234	287	-19
14.82	33	85	125	161	198	229	265	-14
14.84	34	78	118	165	187	233	266	-12
14.86	30	85	125	160	190	226	266	-22
14.88	34	79	119	163	196	231	272	-13
14.9	29	90	130	154	211	232	276	-20
14.92	36	75	115	166	196	234	272	-25
14.94	49	85	125	160	201	230	263	-12
14.96	33	71	111	158	189	226	274	-20
14.98	46	77	117	168	187	240	271	-25
15	32	75	115	155	189	251	273	-10
15.02	38	77	117	165	194	240	284	-14
15.04	29	74	114	156	190	251	276	-24
15.06	50	100	140	160	197	237	276	-17
15.08	39	78	118	162	193	247	272	-14
15.1	58	81	114	154	196	235	273	-19
15.12	35	80	120	171	198	241	268	-14
15.14	35	78	118	161	203	234	275	-12
15.16	51	87	127	153	186	248	285	-17
15.18	37	81	121	168	191	244	273	-12
15.2	35	86	126	162	199	234	283	-25
15.22	34	74	114	165	206	237	276	-10
15.24	41	89	129	156	203	233	279	-21
15.26	38	68	108	160	196	241	280	-14
15.28	27	82	122	151	192	242	280	-19
15.3	24	82	122	156	191	246	273	-14
15.32	42	86	126	155	194	242	272	-12
15.34	36	92	132	155	193	244	272	-22
15.36	49	78	118	163	191	254	280	-13
15.38	39	81	121	158	189	250	271	-20
15.4	24	79	119	161	193	239	273	-25
15.42	29	84	124	152	187	233	268	-10
15.44	37	81	121	154	196	235	282	-5
15.46	36	77	117	161	187	234	278	-12
15.48	25	85	125	161	188	230	283	-18
15.5	38	66	106	152	204	225	262	-5
15.52	24	86	126	160	193	236	271	-14
15.54	30	81	121	153	199	239	275	-24
15.56	37	80	120	156	191	228	268	-17
15.58	25	79	119	154	185	239	271	-14
15.6	32	84	124	161	190	229	280	-19
15.62	26	70	110	163	191	242	268	-14
15.64	22	77	117	159	179	229	265	-12
15.66	22	80	120	153	188	235	268	-22
15.68	22	71	111	157	185	227	267	-13
15.7	30	75	115	146	192	234	276	-20
15.72	45	71	111	154	199	237	269	-25
15.74	31	74	114	153	184	238	273	-5
15.76	34	74	114	144	186	232	267	-12
15.78	29	69	109	157	192	234	272	-10
15.8	24	68	108	153	193	239	279	-17
15.82	32	74	114	154	188	228	266	-12
15.84	31	77	117	150	182	239	265	-18
15.86	29	70	110	159	190	238	274	-10
15.88	36	68	108	159	180	233	263	-15
15.9	26	71	111	159	187	234	264	-12
15.92	22	69	109	153	187	229	269	-12
15.94	33	70	110	146	186	226	270	-14
15.96	28	61	101	151	189	230	267	-24
15.98	18	73	113	146	188	227	262	-17
16	29	67	107	147	192	222	273	-14
16.02	35	73	113	148	199	238	265	-19
16.04	22	58	98	157	186	228	269	-14
16.06	31	70	110	146	186	222	267	-12
16.08	39	75	115	145	183	226	273	-5
16.1	29	67	107	152	188	223	259	-12
16.12	30	86	126	146	191	230	265	-18
16.14	27	75	115	149	186	231	260	-14
16.16	33	77	117	145	188	229	270	-19
16.18	33	73	113	145	186	231	272	-14
16.2	30	79	119	148	185	222	260	-12
16.22	24	62	102	151	187	237	263	-22
16.24	18	68	108	160	192	231	267	-13
16.26	33	76	116	147	181	226	277	-20
16.28	41	76	116	157	187	225	267	-25
16.3	29	71	111	153	191	235	277	-21
16.32	32	65	105	155	190	220	271	-8
16.34	33	64	104	150	183	232	264	-13
16.36	33	60	100	155	187	236	266	-20
16.38	28	70	110	152	190	230	273	-5
16.4	21	74	114	151	191	233	264	-12
16.42	36	70	110	153	194	228	266	-10
16.44	34	75	115	141	196	234	277	-17
16.46	30	78	118	151	191	223	271	-12
16.48	43	78	118	153	193	233	264	-18
16.5	32	79	119	164	200	237	281	-10
16.52	19	71	111	156	195	240	271	-15
16.54	28	82	122	160	187	232	266	-12
16.56	43	81	121	152	191	232	282	-12
16.58	46	73	113	157	191	234	267	-12
16.6	40	75	115	158	200	227	274	-25
16.62	27	81	121	147	197	241	279	-12
16.64	28	87	127	163	195	237	286	-10
16.66	34	77	117	158	195	238	263	-14
16.68	44	85	125	154	194	236	268	-24
16.7	40	80	120	148	195	237	272	-17
16.72	29	77	117	164	196	250	271	-14
16.74	31	78	118	157	206	240	273	-19
16.76	32	75	115	154	189	236	273	-14
16.78	40	90	130	162	202	244	273	-12
16.8	38	76	116	169	195	247	272	-12
16.82	55	82	122	146	198	232	269	-22
16.84	42	84	124	168	188	240	272	-13
16.86	51	82	122	174	196	241	277	-20
16.88	36	86	126	162	204	233	281	-25
16.9	41	76	116	166	199	250	285	-25
16.92	46	84	124	154	207	234	290	-10
16.94	36	88	128	157	205	234	289	-21
16.96	39	90	130	156	209	239	282	-8
16.98	50	80	120	173	206	238	286	-13
17	45	92	132	164	215	238	288	-20
17.02	36	81	121	171	200	249	273	-5
17.04	35	91	131	164	193	241	275	-12
17.06	40	77	117	166	200	258	278	-10
17.08	35	101	141	168	196	247	281	-17
17.1	30	85	125	160	196	249	272	-12
17.12	38	85	125	158	199	240	275	-18
17.14	36	86	126	164	199	238	274	-10
17.16	38	87	127	170	207	241	280	-15
17.18	55	83	123	147	194	248	281	-12
17.2	53	92	132	154	208	245	283	-12
17.22	39	76	116	174	202	247	289	-12
17.24	40	79	119	165	208	244	278	-25
17.26	44	99	139	162	206	243	277	-12
17.28	43	85	125	172	191	235	283	-10
17.3	41	105	145	161	200	252	277	-14
17.32	46	77	117	176	195	246	281	-24
17.34	44	92	132	154	193	249	274	-17
17.36	45	93	133	180	213	251	273	-14
17.38	38	90	130	154	197	252	282	-19
17.4	56	97	137	156	204	249	274	-14
17.42	38	101	141	168	209	236	282	-12
17.44	54	90	130	167	201	233	274	-10
17.46	41	83	123	167	205	254	287	-11
17.48	47	84	124	158	198	246	278	-15
17.5	44	92	132	167	201	251	272	-13
17.52	28	79	119	159	203	243	269	-20
17.54	38	68	108	168	195	255	271	-25
17.56	45	72	112	168	191	239	289	-10
17.58	40	84	124	166	200	233	284	-21
17.6	36	83	123	159	199	243	275	-8
17.62	42	86	126	150	199	244	282	-13
17.64	49	89	129	166	190	239	289	-20
17.66	36	95	135	168	194	243	283	-14
17.68	36	81	121	168	203	235	266	-19
17.7	42	90	130	151	202	235	287	-14
17.72	39	80	120	159	188	241	281	-12
17.74	47	82	122	157	197	250	288	-22
17.76	31	80	120	169	197	251	280	-13
17.78	47	71	111	164	191	242	278	-20
17.8	42	89	129	153	206	241	288	-25
17.82	41	91	131	158	204	248	274	-12
17.84	31	92	132	174	189	252	276	-12
17.86	47	76	116	155	193	249	279	-12
17.88	31	73	113	168	195	240	282	-25
17.9	42	82	122	160	197	240	284	-12
17.92	44	80	120	165	204	230	286	-10
17.94	39	85	125	166	199	250	286	-12
17.96	37	77	117	173	203	248	282	-20
17.98	38	79	119	161	201	249	282	-14
18	34	90	130	145	199	250	289	-24
18.02	40	85	125	167	201	249	280	-17
18.04	40	80	120	169	208	258	279	-14
18.06	43	97	137	165	188	237	280	-19
18.08	54	93	133	161	202	241	283	-14
18.1	31	88	128	156	202	242	289	-12
18.12	56	90	118	169	205	242	283	-15
18.14	42	87	127	173	202	244	276	-13
18.16	33	88	128	166	195	249	288	-20
18.18	36	88	128	158	191	240	281	-25
18.2	37	87	127	164	204	240	277	-10
18.22	44	79	119	158	201	244	280	-21
18.24	39	92	132	150	204	248	288	-14
18.26	39	85	125	153	187	242	274	-19
18.28	39	82	122	155	198	243	270	-14
18.3	44	81	121	174	184	246	285	-12
18.32	45	82	122	153	206	238	278	-22
18.34	36	85	125	163	216	240	278	-13
18.36	37	93	133	161	197	241	286	-20
18.38	39	80	120	162	193	252	276	-25
18.4	34	88	128	143	196	233	280	-18
18.42	29	78	118	158	192	243	278	-10
18.44	39	74	114	156	203	239	285	-15
18.46	33	74	114	156	187	232	271	-12
18.48	34	68	108	164	182	240	278	-21
18.5	31	88	128	161	186	239	278	-8
18.52	33	71	111	151	205	227	273	-13
18.54	30	80	120	157	201	231	266	-20
18.56	34	70	110	154	202	232	280	-5
18.58	36	74	114	154	193	252	273	-14
18.6	26	77	117	160	185	235	267	-24
18.62	27	87	127	152	198	234	270	-17
18.64	24	90	130	143	185	241	266	-14
18.66	30	68	108	162	186	236	270	-19
18.68	31	77	117	153	187	234	274	-14
18.7	26	84	124	166	187	230	277	-12
18.72	39	87	127	150	188	237	268	-13
18.74	30	66	106	150	182	230	271	-20
18.76	36	73	113	173	190	242	269	-14
18.78	26	74	114	148	189	236	268	-24
18.8	21	82	122	149	185	225	271	-17
18.82	32	77	117	148	180	225	272	-14
18.84	31	76	116	159	196	224	267	-19
18.86	35	75	115	152	182	230	280	-14
18.88	24	84	124	143	187	222	264	-12
18.9	28	73	113	156	187	222	264	-20
18.92	27	64	104	139	193	235	267	-5
18.94	24	76	116	142	178	225	267	-12
18.96	23	68	108	149	191	230	278	-10
18.98	23	59	99	152	182	227	269	-17
19	29	71	111	149	186	224	266	-11
19.02	33	63	103	146	179	229	261	-7
19.04	21	64	104	146	188	226	270	-19
19.06	25	65	105	157	183	230	271	-15
19.08	25	72	112	162	189	230	264	-15
19.1	28	67	107	153	196	221	262	-12
19.12	26	72	112	146	182	229	261	-14
19.14	24	66	106	149	190	226	269	-16
19.16	28	65	105	155	193	223	265	-12
19.18	24	76	116	152	183	223	262	-16
19.2	33	76	116	137	180	227	271	-7
19.22	18	66	106	151	180	217	265	-22
19.24	28	58	98	150	186	226	265	-12
19.26	28	62	102	146	180	223	270	-12
19.28	23	61	101	145	185	230	258	-17
19.3	25	65	105	140	188	227	265	-15
19.32	23	73	113	140	181	221	267	-17
19.34	31	67	107	140	188	226	268	-9
19.36	17	68	108	141	182	227	266	-23
19.38	28	70	110	149	184	233	260	-12
19.4	23	72	112	154	177	227	263	-17
19.42	26	71	111	153	185	225	263	-14
19.44	20	68	108	139	181	219	263	-20
19.46	29	62	102	148	176	227	264	-11
19.48	34	72	112	145	183	221	267	-6
19.5	21	84	124	148	183	220	259	-19
19.52	25	64	104	145	177	227	261	-15
19.54	24	64	104	135	189	220	266	-16
19.56	19	60	100	148	176	230	275	-21
19.58	30	67	107	138	185	220	265	-10
19.6	16	73	113	144	180	226	260	-24
19.62	35	58	98	146	177	235	265	-5
19.64	19	67	107	143	183	231	260	-21
19.66	22	64	104	149	182	224	265	-18
19.68	30	58	98	145	186	223	257	-10
19.7	28	63	103	156	196	221	270	-12
19.72	22	79	119	149	184	225	267	-18
19.74	33	67	107	140	182	224	261	-7
19.76	19	64	104	144	186	224	265	-21
19.78	24	65	105	152	173	223	269	-16
19.8	23	67	107	140	187	234	257	-17
19.82	24	66	106	143	181	221	269	-16
19.84	22	71	111	146	178	222	264	-18
19.86	29	64	104	148	187	236	264	-11
19.88	24	62	102	148	195	222	254	-16
19.9	22	68	108	148	185	222	256	-18
19.92	25	67	107	141	193	224	257	-15
19.94	26	59	99	153	180	230	259	-14
19.96	32	66	106	144	189	233	273	-8
19.98	28	66	106	143	183	222	259	-12
20	24	70	110	151	190	238	263	-16
20.02	29	74	114	151	178	231	266	-11
20.04	27	65	105	143	184	238	264	-13
20.06	20	66	106	142	186	230	265	-20
20.08	20	70	110	146	186	222	267	-20
20.1	23	63	103	145	179	233	262	-17
20.12	23	58	98	149	189	224	268	-17
20.14	22	65	105	151	181	239	266	-18
20.16	26	70	110	143	175	219	255	-14
20.18	19	63	103	145	185	227	266	-21
20.2	27	76	116	151	194	220	265	-13
20.22	29	62	102	144	189	221	271	-11
20.24	22	65	105	148	178	228	263	-18
20.26	17	71	111	145	190	229	262	-23
20.28	21	71	111	143	184	233	260	-19
20.3	28	58	98	146	191	230	263	-12
20.32	25	67	107	145	181	227	263	-15
20.34	27	75	115	147	181	224	270	-13
20.36	17	79	119	139	180	222	262	-23
20.38	25	75	115	151	174	211	275	-15
20.4	22	58	98	142	172	224	269	-18
20.42	24	72	112	153	187	218	268	-16
20.44	21	69	109	143	184	240	263	-19
20.46	25	60	100	147	181	227	260	-15
20.48	26	62	102	138	189	222	259	-14
20.5	22	73	113	142	180	223	259	-18
20.52	16	69	109	145	186	227	267	-24
20.54	21	68	108	148	181	231	256	-19
20.56	14	66	106	149	185	223	263	-26
20.58	19	63	103	153	185	219	263	-21
20.6	24	66	106	141	179	223	264	-16
20.62	22	64	104	142	182	213	262	-18
20.64	17	65	105	143	184	221	264	-23
20.66	16	66	106	142	184	225	260	-24
20.68	17	59	99	147	179	225	260	-23
20.7	21	70	110	150	176	223	257	-19
20.72	19	68	108	151	175	222	258	-21
20.74	23	70	110	140	186	227	263	-17
20.76	25	62	102	147	188	223	266	-15
20.78	24	61	101	143	182	222	259	-16
20.8	27	69	109	143	175	220	258	-13
20.82	18	66	106	147	185	227	257	-22
20.84	24	72	112	149	199	225	264	-16
20.86	24	70	110	140	182	233	258	-16
20.88	31	72	112	147	178	225	261	-9
20.9	33	76	116	142	175	225	258	-7
20.92	21	67	107	141	184	220	266	-19
20.94	19	56	96	150	174	233	262	-21
20.96	23	67	107	142	175	218	262	-17
20.98	24	67	107	146	176	216	262	-16
21	14	65	105	141	191	232	260	-26
21.02	19	66	106	144	184	233	257	-21
21.04	19	62	102	142	180	224	268	-21
21.06	30	62	102	132	181	230	265	-10
21.08	18	71	111	150	190	235	262	-22
21.1	35	56	96	151	186	226	268	-5
21.12	28	57	97	143	188	221	264	-12
21.14	12	68	108	143	183	227	260	-28
21.16	32	70	110	141	186	225	262	-8
21.18	29	75	115	144	179	221	268	-11
21.2	23	69	109	143	179	225	259	-17
21.22	17	73	113	138	187	220	270	-23
21.24	28	60	100	142	185	230	258	-12
21.26	19	65	105	143	182	222	265	-21
21.28	25	62	102	151	190	224	270	-15
21.3	28	62	102	145	176	227	258	-12
21.32	26	65	105	145	175	232	264	-14
21.34	25	65	105	143	186	226	254	-15
21.36	16	66	106	143	188	225	271	-24
21.38	24	68	108	148	180	223	264	-16
21.4	23	67	107	144	184	218	267	-17
21.42	20	62	102	139	179	225	269	-20
21.44	17	64	104	140	177	223	259	-23
21.46	31	76	116	145	179	232	266	-9
21.48	25	67	107	140	178	223	258	-15
21.5	21	72	112	141	178	229	264	-19
21.52	30	62	102	148	179	219	258	-10
21.54	21	75	115	141	177	228	259	-19
21.56	24	66	106	138	183	232	257	-16
21.58	26	70	110	145	190	229	273	-14
21.6	11	75	115	150	175	227	265	-29
21.62	28	66	106	142	180	224	266	-12
21.64	24	62	102	144	189	222	263	-16
21.66	24	62	102	152	180	225	254	-16
21.68	30	59	99	139	182	221	258	-10
21.7	21	66	106	145	185	227	255	-19
21.72	27	62	102	140	179	224	260	-13
21.74	34	65	105	145	186	217	270	-6
21.76	26	65	105	147	188	225	268	-14
21.78	26	63	103	140	183	231	261	-14
21.8	26	64	104	148	187	221	265	-14
21.82	10	69	109	146	186	223	268	-30
21.84	18	65	105	139	186	214	267	-22
21.86	21	64	104	149	193	219	268	-19
21.88	14	63	103	150	177	230	262	-26
21.9	29	69	109	143	183	225	265	-11
21.92	23	66	106	139	180	226	267	-17
21.94	26	81	121	146	199	232	258	-14
21.96	30	58	98	146	191	228	257	-10
21.98	21	64	104	155	180	225	270	-19
22	26	66	106	141	177	224	263	-31
22.02	23	66	106	151	176	227	260	-23
22.04	21	73	113	149	176	214	261	-22
22.06	24	69	109	150	182	227	257	-22
22.08	17	64	104	151	193	227	266	-16
22.1	32	57	97	150	180	232	262	-28
22.12	26	70	110	144	182	234	260	-22
22.14	35	62	102	140	193	227	268	-33
22.16	27	76	116	136	179	222	266	-27
22.18	27	68	108	149	183	224	267	-24
22.2	16	61	101	143	192	218	271	-26
22.22	35	64	104	145	190	231	270	-23
22.24	19	63	103	138	187	229	263	-22
22.26	13	65	105	142	177	233	271	-20
22.28	31	74	114	148	193	228	257	-23
22.3	21	68	108	153	190	228	268	-14
22.32	28	68	108	153	179	225	261	-26
22.34	34	75	115	150	189	219	271	-24
22.36	28	74	114	151	184	232	276	-14
22.38	37	59	99	143	181	227	272	-33
22.4	26	67	107	156	190	233	268	-25
22.42	35	65	105	157	182	229	274	-17
22.44	32	67	107	151	176	227	277	-26
22.46	30	71	111	148	176	221	262	-29
22.48	29	67	107	149	192	231	269	-27
22.5	24	77	117	148	186	227	262	-28
22.52	30	67	107	146	201	234	278	-18
22.54	32	81	121	147	183	240	268	-31
22.56	31	72	112	145	183	234	269	-16
22.58	29	71	111	144	188	237	270	-21
22.6	28	76	116	152	177	231	265	-17
22.62	28	78	118	151	188	235	264	-17
22.64	32	79	119	160	192	234	272	-15
22.66	30	81	121	146	187	234	275	-24
22.68	35	76	116	136	186	247	264	-16
22.7	34	71	111	138	201	240	276	-17
22.72	37	80	120	165	196	226	277	-20
22.74	31	77	117	157	194	243	269	-23
22.76	35	79	119	149	192	230	270	-9
22.78	40	77	117	154	200	229	282	-15
22.8	31	74	114	160	192	240	262	-19
22.82	31	67	107	150	203	235	264	-10
22.84	26	63	103	158	194	233	273	-19
22.86	38	76	116	163	189	233	266	-16
22.88	28	85	125	149	191	243	268	-14
22.9	40	79	119	146	205	243	279	-29
22.92	39	95	135	151	212	234	270	-12
22.94	36	80	120	158	207	252	282	-16
22.96	29	71	111	170	201	238	273	-16
22.98	28	78	118	156	199	246	278	-10
23	28	80	120	154	204	241	271	-19
23.02	25	77	117	165	199	232	268	-13
23.04	30	82	122	153	191	238	268	-6
23.06	39	82	122	169	199	245	273	-14
23.08	47	77	117	156	195	233	274	-14
23.1	35	80	120	158	195	244	279	-14
23.12	28	90	130	174	190	229	278	-30
23.14	41	71	111	151	199	236	273	-22
23.16	37	74	114	169	196	227	273	-19
23.18	36	84	124	151	200	244	273	-26
23.2	30	85	125	161	193	229	266	-18
23.22	35	94	134	163	200	233	277	-16
23.24	44	83	123	157	197	232	270	-19
23.26	28	87	127	148	189	229	277	-15
23.28	28	80	120	152	194	237	273	-14
23.3	32	73	113	152	186	234	271	-18
23.32	36	97	137	148	191	249	285	-24
23.34	37	76	116	158	199	230	272	-19
23.36	36	80	120	148	192	244	279	-26
23.38	32	84	124	159	185	235	277	-21
23.4	28	85	125	153	196	243	271	-16
23.42	27	81	121	156	205	240	286	-18
23.44	30	70	110	157	189	241	272	-23
23.46	29	72	112	152	193	238	274	-24
23.48	32	80	120	153	197	240	273	-23
23.5	38	90	130	160	183	232	273	-19
23.52	30	73	113	165	193	230	274	-21
23.54	42	70	110	151	203	230	269	-17
23.56	32	81	121	163	191	224	275	-15
23.58	27	68	108	152	200	242	271	-16
23.6	27	86	126	150	186	236	266	-13
23.62	36	72	112	167	194	237	285	-22
23.64	33	69	109	146	197	238	277	-16
23.66	32	65	105	158	198	241	269	-16
23.68	27	69	109	150	191	225	270	-9
23.7	28	76	116	162	183	230	267	-7
23.72	29	71	111	148	178	224	265	-19
23.74	34	71	111	163	198	236	272	-21
23.76	38	80	120	156	186	235	266	-17
23.78	21	79	119	146	196	233	263	-16
23.8	27	67	107	154	187	234	270	-26
23.82	23	79	119	147	194	234	275	-21
23.84	19	79	119	150	192	224	275	-21
23.86	31	61	101	151	189	240	271	-10
23.88	37	73	113	153	193	235	271	-22
23.9	34	61	101	156	184	234	271	-13
23.92	33	76	116	147	182	235	270	-25
23.94	36	68	108	150	191	230	273	-22
23.96	41	63	103	154	192	231	271	-24
23.98	31	67	107	146	195	233	273	-27
24	33	80	120	155	182	223	269	-27
24.02	36	71	111	159	183	225	276	-19
24.04	32	86	126	148	186	225	267	-19
24.06	22	72	112	153	189	222	265	-20
24.08	34	75	115	138	193	239	273	-31
24.1	32	72	112	153	186	234	255	-28
24.12	28	74	114	137	183	243	264	-26
24.14	27	68	108	146	182	233	263	-16
24.16	20	74	114	146	188	238	275	-18
24.18	25	63	103	148	185	219	266	-26
24.2	29	82	122	157	183	234	272	-26
24.22	22	69	109	147	198	242	272	-28
24.24	30	61	101	146	180	222	272	-23
24.26	26	67	107	149	183	236	267	-26
24.28	31	64	104	139	197	247	263	-27
24.3	25	62	102	140	188	221	269	-30
24.32	27	64	104	150	193	236	263	-23
24.34	23	70	110	146	188	227	272	-24
24.36	26	71	111	145	196	224	258	-23
24.38	24	63	103	144	199	231	275	-19
24.4	21	67	107	153	181	226	261	-21
24.42	24	66	106	148	190	229	266	-17
24.44	17	77	117	145	183	224	270	-15
24.46	28	64	104	144	181	226	265	-16
24.48	26	67	107	150	187	227	262	-13
24.5	25	65	105	138	186	224	262	-22
24.52	26	53	93	141	181	236	260	-16
24.54	29	62	102	144	180	235	264	-16
24.56	24	70	110	148	187	231	262	-9
24.58	32	69	109	138	181	228	269	-7
24.6	20	64	104	147	178	220	263	-19
24.62	26	65	105	140	181	239	270	-21
24.64	19	72	112	143	184	227	265	-17
24.66	22	66	106	150	176	230	264	-16
24.68	28	65	105	141	183	222	267	-26
24.7	21	65	105	145	181	212	261	-21
24.72	14	73	113	150	180	217	267	-21
24.74	28	72	112	137	180	228	261	-10
24.76	21	66	106	135	189	227	251	-22
24.78	20	63	103	136	191	228	262	-5
24.8	30	61	101	147	184	225	264	-12
24.82	14	67	107	144	189	223	260	-28
24.84	12	63	103	148	179	227	262	-8
24.86	17	71	111	144	182	223	263	-11
24.88	27	61	101	140	180	229	253	-18
24.9	19	64	104	140	194	236	258	-28
24.92	19	56	96	139	181	225	260	-25
24.94	25	76	116	133	180	226	265	-11
24.96	22	58	98	150	189	219	264	-20
24.98	10	73	113	136	179	217	257	-10
25	18	65	105	137	185	220	269	-31
25.02	29	56	96	152	185	217	260	-11
25.04	21	71	111	143	179	223	263	-19
25.06	14	67	107	138	180	217	265	-26
25.08	22	67	107	139	176	228	253	-18
25.1	18	62	102	139	181	222	255	-22
25.12	25	63	103	140	181	224	264	-15
25.14	8	57	97	141	174	227	263	-32
25.16	25	54	94	135	187	213	259	-15
25.18	22	60	100	141	180	220	265	-18
25.2	12	58	98	139	175	219	256	-28
25.22	15	52	92	137	180	221	255	-25
25.24	29	66	106	147	171	217	266	-11
25.26	20	57	97	150	176	221	259	-20
25.28	20	58	98	142	181	221	254	-20
25.3	17	60	100	143	173	225	255	-23
25.32	25	64	104	141	176	222	256	-15
25.34	20	63	103	133	181	221	261	-20
25.36	15	63	103	141	172	224	254	-25
25.38	9	58	98	147	182	226	259	-31
25.4	17	59	99	137	182	225	262	-23
25.42	18	62	102	146	179	215	255	-22
25.44	18	65	105	130	177	224	260	-22
25.46	24	70	110	139	178	226	254	-16
25.48	12	66	106	136	186	224	250	-28
25.5	18	60	100	140	183	230	250	-22
25.52	7	57	97	139	179	221	255	-33
25.54	13	68	108	134	181	224	264	-27
25.56	16	60	100	145	179	221	265	-24
25.58	14	66	106	137	177	218	264	-26
25.6	17	56	96	145	176	221	253	-23
25.62	18	62	102	140	180	219	256	-22
25.64	20	58	98	140	175	221	260	-20
25.66	17	56	96	141	176	216	265	-23
25.68	26	63	103	143	177	219	265	-14
25.7	14	61	101	133	184	219	265	-26
25.72	16	66	106	133	176	222	259	-24
25.74	26	59	99	141	176	213	264	-14
25.76	7	61	101	144	177	225	257	-33
25.78	15	62	102	150	175	230	254	-25
25.8	23	57	97	134	181	216	269	-17
25.82	14	66	106	140	179	224	259	-26
25.84	11	66	106	140	176	220	265	-29
25.86	13	62	102	135	172	217	252	-27
25.88	12	64	104	136	185	238	259	-28
25.9	22	67	107	137	177	212	263	-18
25.92	9	60	100	139	195	218	257	-31
25.94	24	58	98	140	175	220	258	-16
25.96	19	59	99	136	181	223	268	-21
25.98	23	63	103	140	185	216	253	-17
26	23	57	97	133	182	217	258	-17
26.02	17	59	99	134	178	220	258	-23
26.04	15	60	100	135	174	225	260	-25
26.06	19	57	97	144	181	231	254	-21
26.08	26	54	94	135	174	220	259	-14
26.1	17	55	95	144	182	216	255	-23
26.12	17	60	100	138	186	224	269	-23
26.14	23	56	96	138	177	222	255	-17
26.16	25	66	106	140	183	215	263	-15
26.18	23	61	101	140	178	228	264	-17
26.2	19	57	97	145	171	221	264	-21
26.22	17	57	97	151	183	218	259	-23
26.24	17	59	99	147	175	213	264	-23
26.26	13	59	99	138	174	214	258	-27
26.28	19	63	103	142	177	230	255	-21
26.3	21	70	110	141	175	226	251	-19
26.32	16	60	100	134	181	223	258	-24
26.34	23	63	103	140	180	222	262	-17
26.36	13	60	100	143	177	218	252	-27
26.38	20	59	99	144	178	221	258	-20
26.4	18	54	94	139	177	228	267	-22
26.42	11	55	95	136	183	214	261	-29
26.44	20	58	98	140	176	228	260	-20
26.46	23	58	98	148	186	213	255	-17
26.48	16	53	93	137	181	221	266	-24
26.5	18	56	96	134	184	219	260	-22
26.52	23	59	99	133	175	228	259	-17
26.54	20	60	100	134	179	221	260	-20
26.56	24	58	98	136	174	224	267	-16
26.58	15	56	96	145	183	214	261	-25
26.6	16	52	92	143	173	219	258	-24
26.62	14	68	108	140	175	228	254	-26
26.64	13	51	91	139	174	218	265	-27
26.66	18	53	93	135	171	223	255	-22
26.68	23	60	100	146	168	220	254	-17
26.7	15	63	103	143	182	220	268	-25
26.72	17	63	103	134	181	225	252	-23
26.74	12	62	102	135	178	219	263	-28
26.76	18	56	96	137	173	225	267	-22
26.78	14	59	99	136	185	221	267	-26
26.8	14	55	95	127	178	228	255	-26
26.82	17	70	110	136	176	219	260	-23
26.84	13	58	98	145	179	220	256	-27
26.86	15	57	97	134	179	216	262	-25
26.88	14	65	105	131	182	217	259	-26
26.9	16	59	99	135	175	220	257	-24
26.92	26	67	107	144	180	217	262	-14
26.94	16	62	102	136	176	219	262	-24
26.96	23	65	105	136	181	222	261	-17
26.98	12	66	106	143	172	216	257	-28
27	9	61	101	133	177	226	256	-31
27.02	17	59	99	130	177	221	256	-23
27.04	14	60	100	138	177	213	261	-26
27.06	13	61	101	133	180	220	258	-27
27.08	15	61	101	132	170	222	257	-25
27.1	12	59	99	134	179	222	256	-28
27.12	17	56	96	137	177	222	256	-23
27.14	14	53	93	136	179	214	252	-26
27.16	17	61	101	136	177	221	253	-23
27.18	13	59	99	141	177	212	256	-27
27.2	15	63	103	140	166	217	259	-25
27.22	15	58	98	133	178	222	262	-25
27.24	15	60	100	136	175	210	249	-25
27.26	20	52	92	140	177	218	253	-20
27.28	19	47	87	139	171	221	257	-21
27.3	15	66	106	134	172	212	258	-25
27.32	12	56	96	130	174	221	252	-28
27.34	18	51	91	143	179	210	256	-22
27.36	13	53	93	137	177	219	255	-27
27.38	13	56	96	132	178	219	265	-27
27.4	18	54	94	136	183	218	258	-22
27.42	15	60	100	137	181	218	262	-25
27.44	17	59	99	145	174	221	257	-23
27.46	20	60	100	135	172	218	259	-20
27.48	10	63	103	135	178	214	256	-30
27.5	13	57	97	129	171	217	255	-27
27.52	18	58	98	139	171	215	261	-22
27.54	10	55	95	137	182	224	262	-30
27.56	10	60	100	135	170	214	260	-30
27.58	18	55	95	136	171	214	255	-22
27.6	15	61	101	132	172	222	254	-25
27.62	16	54	94	134	177	215	249	-24
27.64	12	50	90	136	176	215	258	-28
27.66	12	62	102	139	179	220	254	-28
27.68	8	57	97	133	175	223	257	-32
27.7	17	63	103	142	179	215	258	-23
27.72	11	75	115	136	176	210	251	-29
27.74	9	62	102	134	174	218	253	-31
27.76	10	55	95	137	175	210	257	-30
27.78	16	54	94	140	177	224	250	-24
27.8	19	54	94	127	175	221	259	-21
27.82	11	56	96	137	179	213	256	-29
27.84	15	64	104	142	174	213	258	-25
27.86	15	50	90	140	175	218	258	-25
27.88	21	50	90	136	174	220	251	-19
27.9	21	66	106	134	170	219	256	-19
27.92	17	55	95	139	175	213	253	-23
27.94	11	57	97	132	174	221	258	-29
27.96	8	52	92	140	170	219	248	-32
27.98	16	65	105	137	177	224	262	-24
28	11	50	90	133	174	214	256	-29
28.02	15	58	98	136	173	221	254	-25
28.04	18	52	92	140	176	213	253	-22
28.06	16	57	97	131	177	210	258	-24
28.08	25	62	102	136	181	212	259	-15
28.1	16	56	96	132	176	220	263	-24
28.12	14	51	91	136	171	218	250	-26
28.14	17	60	100	131	173	220	252	-23
28.16	11	59	99	133	174	215	256	-29
28.18	13	59	99	140	175	217	256	-27
28.2	11	58	98	142	170	221	254	-29
28.22	9	59	99	133	176	219	258	-31
28.24	20	52	92	136	172	218	264	-20
28.26	12	60	100	138	173	221	251	-28
28.28	11	60	100	132	177	215	257	-29
28.3	11	54	94	132	175	219	263	-29
28.32	13	60	100	129	177	217	258	-27
28.34	9	58	98	132	174	216	256	-31
28.36	15	57	97	138	180	216	252	-25
28.38	13	49	89	134	180	218	254	-27
28.4	9	54	94	135	178	211	262	-31
28.42	16	55	95	135	176	220	257	-24
28.44	13	55	95	130	181	217	257	-27
28.46	14	59	99	130	174	218	254	-26
28.48	12	54	94	137	179	226	251	-28
28.5	18	57	97	130	176	223	253	-22
28.52	9	66	106	130	176	216	256	-31
28.54	19	53	93	132	174	210	251	-21
28.56	20	57	97	130	180	214	258	-20
28.58	16	57	97	142	177	225	255	-24
28.6	15	53	93	131	178	223	247	-25
28.62	11	55	95	134	178	212	255	-29
28.64	17	54	94	139	181	212	257	-23
28.66	23	61	101	137	177	218	257	-17
28.68	16	62	102	138	174	220	259	-24
28.7	21	55	95	136	173	214	251	-19
28.72	20	57	97	133	181	209	255	-20
28.74	20	52	92	128	179	219	250	-20
28.76	17	61	101	134	175	216	250	-23
28.78	15	48	88	133	177	216	260	-25
28.8	14	58	98	141	175	215	255	-26
28.82	17	69	109	140	173	222	255	-23
28.84	8	63	103	132	168	216	260	-32
28.86	23	56	96	137	172	215	257	-17
28.88	16	59	99	141	176	216	260	-24
28.9	21	51	91	132	180	214	255	-19
28.92	11	62	102	140	186	220	260	-29
28.94	21	59	99	132	175	219	259	-19
28.96	9	54	94	143	172	216	254	-31
28.98	14	55	95	132	175	218	258	-26
29	23	52	92	141	173	224	255	-17
29.02	14	57	97	138	171	220	252	-26
29.04	16	59	99	143	179	215	252	-24
29.06	21	54	94	132	186	219	252	-19
29.08	19	57	97	134	172	213	260	-21
29.1	16	55	95	139	176	214	253	-24
29.12	17	62	102	127	174	223	256	-23
29.14	18	61	101	140	175	224	261	-22
29.16	10	58	98	136	181	221	260	-30
29.18	10	57	97	138	176	225	254	-30
29.2	19	53	93	132	180	227	251	-21
29.22	16	57	97	145	177	221	261	-24
29.24	15	57	97	136	176	215	256	-25
29.26	11	52	92	141	179	224	260	-29
29.28	14	50	90	133	176	217	256	-26
29.3	16	51	91	137	174	217	251	-24
29.32	14	53	93	138	178	211	256	-26
29.34	18	60	100	139	180	227	258	-22
29.36	19	63	103	137	176	213	259	-21
29.38	15	63	103	135	169	226	262	-25
29.4	24	53	93	140	181	216	260	-16
29.42	15	52	92	136	185	210	259	-25
29.44	16	54	94	132	178	217	257	-24
29.46	16	53	93	131	182	212	257	-24
29.48	20	52	92	139	175	217	258	-20
29.5	13	63	103	143	179	214	255	-27
29.52	15	57	97	132	176	221	256	-25
29.54	12	62	102	136	178	217	258	-28
29.56	18	55	95	138	178	213	254	-22
29.58	15	53	93	143	170	215	255	-25
29.6	27	57	97	138	177	221	257	-13
29.62	15	55	95	136	176	220	255	-25
29.64	18	65	105	134	177	219	252	-22
29.66	16	54	94	137	168	214	254	-24
29.68	13	57	97	135	178	219	262	-27
29.7	13	60	100	133	175	215	258	-27
29.72	21	59	99	141	175	221	258	-19
29.74	21	63	103	143	175	217	258	-19
29.76	20	63	103	146	169	215	247	-20
29.78	9	61	101	136	179	217	259	-31
29.8	12	60	100	132	176	217	261	-28
29.82	14	59	99	141	176	217	258	-26
29.84	24	62	102	141	185	222	261	-16
29.86	22	52	92	140	180	212	257	-18
29.88	14	63	103	139	178	221	261	-26
29.9	14	55	95	140	171	220	259	-26
29.92	12	59	99	142	177	221	257	-28
29.94	17	61	101	130	171	217	255	-23
29.96	14	60	100	140	173	224	263	-26
29.98	13	54	94	144	177	229	261	-27
30	10	52	92	141	169	225	255	-30

## Sheet: Figure 6
Starch concentration (mg/ml)	CN0	CN0.5	CN0.75	CN1	CN2	CN3	CN5
1	623.266	323	183	165	62	63	62
2	674	333	197	179	65	65	63
3	720.214	346	216	183	68	67	65
4	728.477	364	234	197	70	68	67
5	781.538	375	258	214	71	70	68

## Sheet: Figure 7
		Days
	sample	1	2	3	4	5	6	7	8	9
	CN0	7.98	10.42	19.86	21.21	24.05	25.23	26.37	26.93	28.09
	CN0.5	33.8499	38.0738	40.3544	42.3045	42.9258	40.9257	40.0962	40.7032	39.229
	CN0.75	38.2086	42.7331	47.388	51.6511	52.469	53.7243	52.3423	50.5734	50.3016
	CN1	39.9326	44.631	47.5851	51.4276	54.2455	56.379	57.6927	56.4655	55.5237
	CN2	42.6796	50.2743	54.7853	59.0766	60.0601	60.8023	60.427	60.1667	59.0662
	CN3	43.1402	50.6533	55.209	59.4082	59.8123	61.2323	60.3313	58.7928	58.0638
	CN5	43.2671	50.6505	54.4186	59.9166	59.9528	61.5551	60.9529	59.3147	57.4548

## Sheet: Table 1
sample	L	a	b	∆E			sample	1047/1022
CN0	94.25	-0.07	2.16	0			CN0	0.907455
CN0.5	95.75	-0.09	2.25	2.23187			CN0.5	0.8899
CN0.75	95.89	-0.65	2.28	2.37537			CN0.75	0.882594
CN1	96.58	-0.13	2.03	3.062			CN1	0.89491
CN2	97.91	-0.14	2.22	3.79619			CN2	0.882323
CN3	97.32	-0.17	2.07	4.21239			CN3	0.894472
CN5	97.73	-0.16	2.44	4.40048			CN5	0.888315
